# Supplementary material for: Genetic variants in myostatin and its receptors promote elite athlete status
Source: BMC Genomics. 2023 Dec 11;24:761. doi: 10.1186/s12864-023-09869-2 (PMC10712039; doi:10.1186/s12864-023-09869-2)
Supplement: Supplementary file 1 — Supplementary Material 1 [file 12864_2023_9869_MOESM1_ESM.xlsx]

## Sheet: sup-table-A
within_gene	locus	alleles	rsid	cadd	polish_genomes_AF	polish_genomes_AQ	polish_genomes_AC	polish_genomes_AN	fisher_sport_vs_control_p_value_nominal	fisher_sport_vs_control_p_value_corrected	fisher_sport_vs_control_odds_ratio	fisher_sport_vs_control_ci_95_lower	fisher_sport_vs_control_ci_95_upper	fisher_e_vs_s_p_value_nominal	fisher_e_vs_s_p_value_corrected	fisher_e_vs_s_odds_ratio	fisher_e_vs_s_ci_95_lower	fisher_e_vs_s_ci_95_upper	fisher_sport_vs_gnomad_p_value_nominal	fisher_sport_vs_gnomad_p_value_corrected	fisher_sport_vs_gnomad_odds_ratio	fisher_sport_vs_gnomad_ci_95_lower	fisher_sport_vs_gnomad_ci_95_upper	fisher_sport_vs_polish_p_value_nominal	fisher_sport_vs_polish_p_value_corrected	fisher_sport_vs_polish_odds_ratio	fisher_sport_vs_polish_ci_95_lower	fisher_sport_vs_polish_ci_95_upper	DP_stats	GQ_stats	hwe_controls_p_value	hwe_sport_p_value	gnomad_v3_nfe_af	gnomad_v3_nfe_homozygote_count	het_sport	het_controls	hom_ref_sport	hom_ref_controls	hom_var_sport	hom_var_controls	het_endurance	het_speed	hom_ref_endurance	hom_ref_speed	hom_var_endurance	hom_var_speed	most_severe_consequence
MSTN	chr2:190055744	G,C	rs12105165	4.524	0.0174973	72	33	1886	0.28317	1	0.49131	0.10278	2.5428	1	1	1.3958	0.15638	17.041	0.40714	1	1.4395	0.46148	3.4257	0.41168	1	1.4106	0.42504	3.6934	{key:GTS,value:{mean:23,78048780487805,stdev:7,636600556185281,min:6,0,max:42,0,n:41,sum:975,0}},{key:sport,value:{mean:35,450980392156865,stdev:9,077690225114807,min:19,0,max:65,0,n:102,sum:3616,0}}	{key:GTS,value:{mean:66,3170731707317,stdev:21,744008453566984,min:18,0,max:99,0,n:41,sum:2719,0}},{key:sport,value:{mean:88,3921568627451,stdev:13,826060121567476,min:49,0,max:99,0,n:102,sum:9016,0}}	0.5368	0.52445	0.017154	10	5	4	97	37	0	0	2	3	47	50	0	0	3_prime_UTR_variant
MSTN	chr2:190055926	T,C	NA	5.703	0.00159067	52	3	1886	0.28671	1	0	0	15.677	NaN	Nan	NaN	NaN	NaN	1	1	0	0	9.0942	1	1	0	0	22.436	{key:GTS,value:{mean:22,073170731707318,stdev:6,560748930711057,min:6,0,max:42,0,n:41,sum:905,0}},{key:sport,value:{mean:36,14705882352941,stdev:10,277900391009833,min:12,0,max:65,0,n:102,sum:3687,0}}	{key:GTS,value:{mean:59,707317073170735,stdev:19,628555483348208,min:13,0,max:99,0,n:41,sum:2448,0}},{key:sport,value:{mean:85,98039215686275,stdev:16,298670938331657,min:28,0,max:99,0,n:102,sum:8770,0}}	0.5	0.5	0.0020292	0	0	1	102	40	0	0	0	0	49	53	0	0	3_prime_UTR_variant
MSTN	chr2:190056055	C,G	rs3187415	10.81	0.0174973	150	33	1886	0.23203	1	0.39147	0.071066	2.1563	1	1	0.92345	0.065764	12.966	0.78142	1	1.1579	0.31193	3.0195	0.77861	1	1.1229	0.28609	3.2045	{key:GTS,value:{mean:22,658536585365855,stdev:7,403393276380703,min:6,0,max:39,0,n:41,sum:929,0}},{key:sport,value:{mean:37,34313725490196,stdev:10,61768326899842,min:16,0,max:65,0,n:102,sum:3809,0}}	{key:GTS,value:{mean:62,951219512195124,stdev:21,153274807890995,min:18,0,max:99,0,n:41,sum:2581,0}},{key:sport,value:{mean:89,68627450980392,stdev:14,505563768374188,min:45,0,max:99,0,n:102,sum:9148,0}}	0.5368	0.51474	0.016979	10	4	4	98	37	0	0	2	2	47	51	0	0	3_prime_UTR_variant
MSTN	chr2:190056516	G,A	rs72909336	8.262	0.0853659	150	161	1886	0.53012	1	0.62968	0.17524	2.5254	0.72282	1	1.5643	0.2951	10.35	0.0094082	1	0.41192	0.17528	0.82833	0.020726	1	0.43745	0.18287	0.90148	{key:GTS,value:{mean:23,097560975609756,stdev:6,881593966122577,min:7,0,max:39,0,n:41,sum:947,0}},{key:sport,value:{mean:41,745098039215684,stdev:10,068088077654462,min:15,0,max:67,0,n:102,sum:4258,0}}	{key:GTS,value:{mean:66,82926829268293,stdev:20,361252583809215,min:21,0,max:99,0,n:41,sum:2740,0}},{key:sport,value:{mean:94,80392156862744,stdev:9,337925217434465,min:45,0,max:99,0,n:102,sum:9670,0}}	0.56056	0.56642	0.090156	266	8	5	94	36	0	0	3	5	46	48	0	0	3_prime_UTR_variant
MSTN	chr2:190056589	G,T	NA	13.22	NA	NA	NA	NA	1	1	Infinity	0.010322	Infinity	1	1	Infinity	0.023705	Infinity	NA	Na	NA	NA	NA	NA	Na	NA	NA	NA	{key:GTS,value:{mean:22,51219512195122,stdev:7,126460316654706,min:5,0,max:39,0,n:41,sum:923,0}},{key:sport,value:{mean:42,13725490196079,stdev:10,590450022549696,min:14,0,max:67,0,n:102,sum:4298,0}}	{key:GTS,value:{mean:61,97560975609756,stdev:18,476732639144874,min:15,0,max:99,0,n:41,sum:2541,0}},{key:sport,value:{mean:93,41176470588235,stdev:13,478634466513745,min:12,0,max:99,0,n:102,sum:9528,0}}	0.5	0.5	NA	NA	1	0	101	41	0	0	0	1	49	52	0	0	3_prime_UTR_variant
MSTN	chr2:190056765	C,T	rs16832285	14.18	0.0175159	70	33	1884	0.1254	1	0.30948	0.059785	1.4792	1	1	0.92345	0.065764	12.966	0.78124	1	1.16	0.31249	3.025	0.77876	1	1.1217	0.28578	3.201	{key:GTS,value:{mean:23,073170731707318,stdev:7,668084773449097,min:9,0,max:39,0,n:41,sum:946,0}},{key:sport,value:{mean:40,85294117647059,stdev:10,536023228292931,min:23,0,max:67,0,n:102,sum:4167,0}}	{key:GTS,value:{mean:63,707317073170735,stdev:21,786372897327713,min:13,0,max:99,0,n:41,sum:2612,0}},{key:sport,value:{mean:92,25490196078431,stdev:10,972055658924878,min:52,0,max:99,0,n:102,sum:9410,0}}	0.56056	0.51474	0.016949	10	4	5	98	36	0	0	2	2	47	51	0	0	3_prime_UTR_variant
MSTN	chr2:190056935	A,C	NA	7.68	NA	NA	NA	NA	0.28671	1	0	0	15.677	NaN	NaN	NaN	NaN	NaN	1	1	0	0	93.677	NA	Na	NA	NA	NA	{key:GTS,value:{mean:22,682926829268293,stdev:6,299202521691152,min:8,0,max:35,0,n:41,sum:930,0}},{key:sport,value:{mean:41,1078431372549,stdev:10,019497524430085,min:20,0,max:67,0,n:102,sum:4193,0}}	{key:GTS,value:{mean:61,4390243902439,stdev:18,396776998328658,min:18,0,max:99,0,n:41,sum:2519,0}},{key:sport,value:{mean:94,0,stdev:9,424623568703671,min:51,0,max:99,0,n:102,sum:9588,0}}	0.5	0.5	0.00022058	0	0	1	102	40	0	0	0	0	49	53	0	0	3_prime_UTR_variant
MSTN	chr2:190056968	G,A	NA	4.637	NA	NA	NA	NA	1	1	Infinity	0.010322	Infinity	0.48039	1	0	0	36.057	0.035308	1	30.44	0.70398	212.48	NA	Na	NA	NA	NA	{key:GTS,value:{mean:22,975609756097562,stdev:6,74803604627717,min:9,0,max:36,0,n:41,sum:942,0}},{key:sport,value:{mean:40,77450980392157,stdev:10,062458732342712,min:19,0,max:67,0,n:102,sum:4159,0}}	{key:GTS,value:{mean:62,41463414634146,stdev:19,287270678662782,min:27,0,max:99,0,n:41,sum:2559,0}},{key:sport,value:{mean:91,58823529411765,stdev:12,797328873541439,min:40,0,max:99,0,n:102,sum:9342,0}}	0.5	0.5	0.00016176	1	1	0	101	41	0	0	1	0	48	53	0	0	3_prime_UTR_variant
MSTN	chr2:190056985	G,C	rs150145410	1.859	0.0106045	49	20	1886	1	1	0.8026	0.041251	47.892	0.49831	1	Infinity	0.17384	Infinity	0.44776	1	0.49536	0.059527	1.8163	1	1	0.92379	0.10395	3.8482	{key:GTS,value:{mean:22,975609756097562,stdev:6,256656181972684,min:11,0,max:36,0,n:41,sum:942,0}},{key:sport,value:{mean:40,03921568627451,stdev:9,37447678919344,min:19,0,max:66,0,n:102,sum:4084,0}}	{key:GTS,value:{mean:63,97560975609756,stdev:17,37181317309395,min:30,0,max:99,0,n:41,sum:2623,0}},{key:sport,value:{mean:91,34313725490196,stdev:14,221286929189551,min:21,0,max:99,0,n:102,sum:9317,0}}	0.5	0.50246	0.019596	13	2	1	100	40	0	0	0	2	49	51	0	0	3_prime_UTR_variant
MSTN	chr2:190056985	G,T	rs150145410	1.792	NA	NA	NA	NA	NaN	NaN	NaN	NaN	NaN	NaN	NaN	NaN	NaN	NaN	NA	Na	NA	NA	NA	NA	Na	NA	NA	NA	{key:GTS,value:{mean:22,975609756097562,stdev:6,256656181972684,min:11,0,max:36,0,n:41,sum:942,0}},{key:sport,value:{mean:40,03921568627451,stdev:9,37447678919344,min:19,0,max:66,0,n:102,sum:4084,0}}	{key:GTS,value:{mean:63,97560975609756,stdev:17,37181317309395,min:30,0,max:99,0,n:41,sum:2623,0}},{key:sport,value:{mean:91,34313725490196,stdev:14,221286929189551,min:21,0,max:99,0,n:102,sum:9317,0}}	0.5	0.50246	NA	NA	0	0	102	41	0	0	0	0	49	53	0	0	3_prime_UTR_variant
MSTN	chr2:190057372	A,G	NA	10.63	NA	NA	NA	NA	1	1	Infinity	0.010322	Infinity	1	1	Infinity	0.023705	Infinity	NA	Na	NA	NA	NA	NA	Na	NA	NA	NA	{key:GTS,value:{mean:23,73170731707317,stdev:6,970405699932668,min:6,0,max:41,0,n:41,sum:973,0}},{key:sport,value:{mean:36,85294117647059,stdev:8,785457077202272,min:13,0,max:61,0,n:102,sum:3759,0}}	{key:GTS,value:{mean:65,26829268292683,stdev:18,679615066598355,min:18,0,max:99,0,n:41,sum:2676,0}},{key:sport,value:{mean:84,43137254901961,stdev:19,50741930446031,min:8,0,max:99,0,n:102,sum:8612,0}}	0.5	0.5	NA	NA	1	0	101	41	0	0	0	1	49	52	0	0	synonymous_variant
MSTN	chr2:190057405	T,C	NA	7.479	NA	NA	NA	NA	1	1	Infinity	0.010322	Infinity	1	1	Infinity	0.023705	Infinity	NA	Na	NA	NA	NA	NA	Na	NA	NA	NA	{key:GTS,value:{mean:22,609756097560975,stdev:7,234328895941765,min:5,0,max:41,0,n:41,sum:927,0}},{key:sport,value:{mean:36,64705882352941,stdev:9,385686911487154,min:13,0,max:62,0,n:102,sum:3738,0}}	{key:GTS,value:{mean:61,02439024390244,stdev:19,00383504925827,min:12,0,max:99,0,n:41,sum:2502,0}},{key:sport,value:{mean:88,84313725490196,stdev:14,409110066299368,min:36,0,max:99,0,n:102,sum:9062,0}}	0.5	0.5	NA	NA	1	0	101	41	0	0	0	1	49	52	0	0	synonymous_variant
MSTN	chr2:190057408	C,A	NA	4.653	NA	NA	NA	NA	1	1	Infinity	0.010322	Infinity	1	1	Infinity	0.023705	Infinity	NA	Na	NA	NA	NA	NA	Na	NA	NA	NA	{key:GTS,value:{mean:22,29268292682927,stdev:7,037335632318784,min:5,0,max:41,0,n:41,sum:914,0}},{key:sport,value:{mean:36,35294117647059,stdev:9,453339547714506,min:14,0,max:62,0,n:102,sum:3708,0}}	{key:GTS,value:{mean:60,0,stdev:18,51696651129682,min:12,0,max:99,0,n:41,sum:2460,0}},{key:sport,value:{mean:87,73529411764706,stdev:14,893034607340974,min:36,0,max:99,0,n:102,sum:8949,0}}	0.5	0.5	NA	NA	1	0	101	41	0	0	0	1	49	52	0	0	synonymous_variant
MSTN	chr2:190057417	A,G	NA	8.456	NA	NA	NA	NA	1	1	Infinity	0.010322	Infinity	1	1	Infinity	0.023705	Infinity	NA	Na	NA	NA	NA	NA	Na	NA	NA	NA	{key:GTS,value:{mean:22,341463414634145,stdev:6,951433458410596,min:5,0,max:41,0,n:41,sum:916,0}},{key:sport,value:{mean:36,431372549019606,stdev:9,622797485629762,min:12,0,max:62,0,n:102,sum:3716,0}}	{key:GTS,value:{mean:58,24390243902439,stdev:18,504818736704415,min:12,0,max:99,0,n:41,sum:2388,0}},{key:sport,value:{mean:88,1078431372549,stdev:14,541291351577856,min:21,0,max:99,0,n:102,sum:8987,0}}	0.5	0.5	NA	NA	1	0	101	41	0	0	0	1	49	52	0	0	synonymous_variant
MSTN	chr2:190057423	A,G	NA	8.244	NA	NA	NA	NA	1	1	Infinity	0.010322	Infinity	1	1	Infinity	0.023705	Infinity	NA	Na	NA	NA	NA	NA	Na	NA	NA	NA	{key:GTS,value:{mean:22,0,stdev:6,917633882808873,min:5,0,max:41,0,n:41,sum:902,0}},{key:sport,value:{mean:36,3235294117647,stdev:9,612248889813626,min:10,0,max:62,0,n:102,sum:3705,0}}	{key:GTS,value:{mean:58,707317073170735,stdev:17,558604175924163,min:15,0,max:99,0,n:41,sum:2407,0}},{key:sport,value:{mean:87,56862745098039,stdev:15,136962813396496,min:24,0,max:99,0,n:102,sum:8932,0}}	0.5	0.5	NA	NA	1	0	101	41	0	0	0	1	49	52	0	0	synonymous_variant
MSTN	chr2:190057815	T,C	NA	0.984	NA	NA	NA	NA	0.28671	1	0	0	15.677	NaN	NaN	NaN	NaN	NaN	1	1	0	0	10803	NA	Na	NA	NA	NA	{key:GTS,value:{mean:23,195121951219512,stdev:7,335910711066329,min:2,0,max:39,0,n:41,sum:951,0}},{key:sport,value:{mean:36,19607843137255,stdev:8,902565410925629,min:16,0,max:62,0,n:102,sum:3692,0}}	{key:GTS,value:{mean:62,390243902439025,stdev:20,806750837848675,min:6,0,max:99,0,n:41,sum:2558,0}},{key:sport,value:{mean:88,04901960784314,stdev:14,42586012046777,min:24,0,max:99,0,n:102,sum:8981,0}}	0.5	0.5	1.4709e-05	0	0	1	102	40	0	0	0	0	49	53	0	0	intron_variant
MSTN	chr2:190058124	C,A	NA	3.538	NA	NA	NA	NA	0.081487	1	0	0	2.1295	NaN	NaN	NaN	NaN	NaN	1	1	0	0	501.11	NA	Na	NA	NA	NA	{key:GTS,value:{mean:22,365853658536587,stdev:8,649703498544358,min:5,0,max:46,0,n:41,sum:917,0}},{key:sport,value:{mean:38,64705882352941,stdev:8,412930126315397,min:19,0,max:62,0,n:102,sum:3942,0}}	{key:GTS,value:{mean:61,34146341463415,stdev:23,403783054733946,min:15,0,max:99,0,n:41,sum:2515,0}},{key:sport,value:{mean:92,24509803921569,stdev:11,925780505973686,min:48,0,max:99,0,n:102,sum:9409,0}}	0.50617	0.5	5.8881e-05	0	0	2	102	39	0	0	0	0	49	53	0	0	intron_variant
MSTN	chr2:190058159	C,T	NA	8.796	0.00106045	35	2	1886	1	1	Infinity	0.010322	Infinity	0.48039	1	0	0	36.057	0.0089543	1	167.88	2.8225	3365.2	0.26529	1	4.6346	0.078272	89.579	{key:GTS,value:{mean:21,48780487804878,stdev:8,097340578840207,min:5,0,max:39,0,n:41,sum:881,0}},{key:sport,value:{mean:38,333333333333336,stdev:8,990554229827938,min:19,0,max:64,0,n:102,sum:3910,0}}	{key:GTS,value:{mean:57,51219512195122,stdev:21,74365278983396,min:15,0,max:99,0,n:41,sum:2358,0}},{key:sport,value:{mean:90,92156862745098,stdev:13,483240340824153,min:40,0,max:99,0,n:102,sum:9274,0}}	0.5	0.5	2.9438e-05	0	1	0	101	41	0	0	1	0	48	53	0	0	intron_variant
MSTN	chr2:190058513	G,C	NA	4.57	NA	NA	NA	NA	0.28671	1	0	0	15.677	NaN	NaN	NaN	NaN	NaN	1	1	0	0	17.394	NA	Na	NA	NA	NA	{key:GTS,value:{mean:22,365853658536587,stdev:7,502052069059296,min:2,0,max:36,0,n:41,sum:917,0}},{key:sport,value:{mean:35,09803921568628,stdev:9,19559762947292,min:16,0,max:64,0,n:102,sum:3580,0}}	{key:GTS,value:{mean:61,41463414634146,stdev:21,398627275047232,min:6,0,max:99,0,n:41,sum:2518,0}},{key:sport,value:{mean:85,37254901960785,stdev:14,986871096636724,min:42,0,max:99,0,n:102,sum:8708,0}}	0.5	0.5	0.0010749	0	0	1	102	40	0	0	0	0	49	53	0	0	intron_variant
MSTN	chr2:190059136	T,A	rs16832288	6.934	0.019088	150	36	1886	0.15639	1	0.38841	0.086795	1.7381	1	1	1.3958	0.15638	17.041	0.60156	1	1.288	0.41297	3.0642	0.59127	1	1.291	0.39096	3.3536	{key:GTS,value:{mean:19,414634146341463,stdev:7,483235278407646,min:4,0,max:37,0,n:41,sum:796,0}},{key:sport,value:{mean:30,862745098039216,stdev:8,133734178108048,min:12,0,max:57,0,n:102,sum:3148,0}}	{key:GTS,value:{mean:57,97560975609756,stdev:24,65616017112752,min:12,0,max:99,0,n:41,sum:2377,0}},{key:sport,value:{mean:82,20588235294117,stdev:17,317303052316426,min:33,0,max:99,0,n:102,sum:8385,0}}	0.56056	0.52445	0.019134	13	5	5	97	36	0	0	2	3	47	50	0	0	intron_variant
MSTN	chr2:190059187	A,G	NA	19.84	NA	NA	NA	NA	1	1	Infinity	0.010322	Infinity	0.48039	1	0	0	36.057	NA	Na	NA	NA	NA	NA	Na	NA	NA	NA	{key:GTS,value:{mean:20,365853658536587,stdev:7,79229168070092,min:1,0,max:36,0,n:41,sum:835,0}},{key:sport,value:{mean:32,754901960784316,stdev:7,819578588652567,min:15,0,max:57,0,n:102,sum:3341,0}}	{key:GTS,value:{mean:54,31707317073171,stdev:20,81561213384898,min:3,0,max:99,0,n:41,sum:2227,0}},{key:sport,value:{mean:83,6470588235294,stdev:14,864516941310304,min:42,0,max:99,0,n:102,sum:8532,0}}	0.5	0.5	NA	NA	1	0	101	41	0	0	1	0	48	53	0	0	intron_variant
MSTN	chr2:190059284	A,C	rs62186768	6.658	0.00742312	55	14	1886	0.32451	1	0.39751	0.028348	5.5703	1	1	0.92418	0.011667	73.215	0.72644	1	1.0108	0.12133	3.7137	0.66481	1	1.3237	0.14504	5.8271	{key:GTS,value:{mean:20,073170731707318,stdev:7,075861557134136,min:1,0,max:33,0,n:41,sum:823,0}},{key:sport,value:{mean:30,11764705882353,stdev:8,11714974322046,min:14,0,max:57,0,n:102,sum:3072,0}}	{key:GTS,value:{mean:55,41463414634146,stdev:20,51528354696792,min:3,0,max:99,0,n:41,sum:2272,0}},{key:sport,value:{mean:77,3921568627451,stdev:16,637517762837334,min:36,0,max:99,0,n:102,sum:7894,0}}	0.50617	0.50246	0.0097	3	2	2	100	39	0	0	1	1	48	52	0	0	intron_variant
MSTN	chr2:190059331	T,C	NA	8.763	NA	NA	NA	NA	1	1	Infinity	0.010322	Infinity	1	1	Infinity	0.023705	Infinity	0.086048	1	11.532	0.28103	70.329	NA	Na	NA	NA	NA	{key:GTS,value:{mean:20,51219512195122,stdev:6,886260450078671,min:3,0,max:37,0,n:41,sum:841,0}},{key:sport,value:{mean:29,764705882352942,stdev:7,959673447075763,min:13,0,max:57,0,n:102,sum:3036,0}}	{key:GTS,value:{mean:55,36585365853659,stdev:18,193748722128433,min:9,0,max:99,0,n:41,sum:2270,0}},{key:sport,value:{mean:75,96078431372548,stdev:18,331865307692016,min:0,0,max:99,0,n:102,sum:7748,0}}	0.5	0.5	0.00042691	0	1	0	101	41	0	0	0	1	49	52	0	0	intron_variant
MSTN	chr2:190059530	T,C	NA	5.204	0.00212089	47	4	1886	0.28671	1	0	0	15.677	NaN	NaN	NaN	NaN	NaN	1	1	0	0	38.47	1	1	0	0	14.046	{key:GTS,value:{mean:20,365853658536587,stdev:7,459667479547158,min:2,0,max:33,0,n:41,sum:835,0}},{key:sport,value:{mean:34,23529411764706,stdev:10,657020580752995,min:15,0,max:65,0,n:102,sum:3492,0}}	{key:GTS,value:{mean:55,63414634146341,stdev:21,95533836696334,min:0,0,max:99,0,n:41,sum:2281,0}},{key:sport,value:{mean:83,04901960784314,stdev:17,833861519196862,min:14,0,max:99,0,n:102,sum:8471,0}}	0.5	0.5	0.0005006	0	0	1	102	40	0	0	0	0	49	53	0	0	intron_variant
MSTN	chr2:190059926	A,G	NA	16.68	NA	NA	NA	NA	0.28671	1	0	0	15.677	NaN	NaN	NaN	NaN	NaN	NA	Na	NA	NA	NA	NA	Na	NA	NA	NA	{key:GTS,value:{mean:22,634146341463413,stdev:7,367549473663334,min:6,0,max:36,0,n:41,sum:928,0}},{key:sport,value:{mean:35,77450980392157,stdev:9,75273401862981,min:14,0,max:68,0,n:102,sum:3649,0}}	{key:GTS,value:{mean:62,09756097560975,stdev:21,530245178952203,min:15,0,max:99,0,n:41,sum:2546,0}},{key:sport,value:{mean:87,94117647058823,stdev:15,142993933914932,min:20,0,max:99,0,n:102,sum:8970,0}}	0.5	0.5	NA	NA	0	1	102	40	0	0	0	0	49	53	0	0	intron_variant
MSTN	chr2:190060135	A,G	NA	27.6	0.00318134	50	6	1886	1	1	Infinity	0.010322	Infinity	1	1	Infinity	0.023705	Infinity	0.38507	1	2.0739	0.051935	11.854	0.51326	1	1.5431	0.033394	12.816	{key:GTS,value:{mean:22,902439024390244,stdev:8,747975035509175,min:5,0,max:44,0,n:41,sum:939,0}},{key:sport,value:{mean:37,38235294117647,stdev:10,064540858825206,min:16,0,max:68,0,n:102,sum:3813,0}}	{key:GTS,value:{mean:60,75609756097561,stdev:22,365893555301277,min:12,0,max:99,0,n:41,sum:2491,0}},{key:sport,value:{mean:90,1470588235294,stdev:12,768985909358777,min:45,0,max:99,0,n:102,sum:9195,0}}	0.5	0.5	0.0023696	0	1	0	101	41	0	0	0	1	49	52	0	0	missense_variant
MSTN	chr2:190060320	G,A	NA	6.302	NA	NA	NA	NA	1	1	Infinity	0.010322	Infinity	0.48039	1	0	0	36.057	0.014881	1	83.468	1.6904	856.14	NA	Na	NA	NA	NA	{key:GTS,value:{mean:22,463414634146343,stdev:7,796489394391491,min:5,0,max:43,0,n:41,sum:921,0}},{key:sport,value:{mean:38,333333333333336,stdev:9,954143223816972,min:15,0,max:68,0,n:102,sum:3910,0}}	{key:GTS,value:{mean:59,78048780487805,stdev:20,177882355376447,min:15,0,max:99,0,n:41,sum:2451,0}},{key:sport,value:{mean:90,00980392156863,stdev:13,00866611452536,min:45,0,max:99,0,n:102,sum:9181,0}}	0.5	0.5	5.8882e-05	0	1	0	101	41	0	0	1	0	48	53	0	0	synonymous_variant
MSTN	chr2:190060351	T,C	rs1805086	20.7	0.0174973	150	33	1886	0.28317	1	0.49131	0.10278	2.5428	1	1	1.3958	0.15638	17.041	0.26987	1	1.537	0.49267	3.6582	0.41168	1	1.4106	0.42504	3.6934	{key:GTS,value:{mean:21,51219512195122,stdev:7,029977452760265,min:5,0,max:43,0,n:41,sum:882,0}},{key:sport,value:{mean:38,55882352941177,stdev:10,082574299169327,min:16,0,max:68,0,n:102,sum:3933,0}}	{key:GTS,value:{mean:60,4390243902439,stdev:22,26892046239289,min:15,0,max:99,0,n:41,sum:2478,0}},{key:sport,value:{mean:89,70588235294117,stdev:14,664608747308948,min:35,0,max:99,0,n:102,sum:9150,0}}	0.5368	0.52445	0.016084	10	5	4	97	37	0	0	2	3	47	50	0	0	missense_variant
MSTN	chr2:190060519	T,A	rs2293284	0.128	0.0185578	76	35	1886	0.15639	1	0.38841	0.086795	1.7381	1	1	1.3958	0.15638	17.041	0.42263	1	1.3731	0.44022	3.2671	0.58572	1	1.3286	0.40171	3.4601	{key:GTS,value:{mean:22,414634146341463,stdev:8,424631741987442,min:2,0,max:38,0,n:41,sum:919,0}},{key:sport,value:{mean:39,81372549019608,stdev:9,508232132083526,min:20,0,max:68,0,n:102,sum:4061,0}}	{key:GTS,value:{mean:62,048780487804876,stdev:25,40592519665749,min:6,0,max:99,0,n:41,sum:2544,0}},{key:sport,value:{mean:93,2156862745098,stdev:10,712488086323127,min:54,0,max:99,0,n:102,sum:9508,0}}	0.56056	0.52445	0.017969	13	5	5	97	36	0	0	2	3	47	50	0	0	intron_variant
MSTN	chr2:190060565	C,T	rs10184778	0.111	0.0169671	150	32	1886	0.23203	1	0.39147	0.071066	2.1563	1	1	0.92345	0.065764	12.966	0.57068	1	1.2384	0.33355	3.2298	0.7745	1	1.1587	0.29468	3.3158	{key:GTS,value:{mean:21,926829268292682,stdev:8,226638005484968,min:2,0,max:37,0,n:41,sum:899,0}},{key:sport,value:{mean:39,754901960784316,stdev:9,521324131951523,min:21,0,max:68,0,n:102,sum:4055,0}}	{key:GTS,value:{mean:60,1219512195122,stdev:24,620232728538053,min:6,0,max:99,0,n:41,sum:2465,0}},{key:sport,value:{mean:92,88235294117646,stdev:10,748729170343546,min:48,0,max:99,0,n:102,sum:9474,0}}	0.5368	0.51474	0.015893	10	4	4	98	37	0	0	2	2	47	51	0	0	intron_variant
MSTN	chr2:190060566	G,A	NA	0.116	NA	NA	NA	NA	1	1	Infinity	0.010322	Infinity	0.48039	1	0	0	36.057	0.014888	1	83.433	1.6897	855.87	NA	Na	NA	NA	NA	{key:GTS,value:{mean:21,853658536585368,stdev:8,330259198994174,min:2,0,max:37,0,n:41,sum:896,0}},{key:sport,value:{mean:39,68627450980392,stdev:9,573226956257592,min:21,0,max:68,0,n:102,sum:4048,0}}	{key:GTS,value:{mean:58,58536585365854,stdev:22,40315266332833,min:6,0,max:99,0,n:41,sum:2402,0}},{key:sport,value:{mean:92,96078431372548,stdev:10,985660500841735,min:50,0,max:99,0,n:102,sum:9482,0}}	0.5	0.5	5.8908e-05	0	1	0	101	41	0	0	1	0	48	53	0	0	intron_variant
MSTN	chr2:190061216	T,C	NA	7.322	NA	NA	NA	NA	1	1	Infinity	0.010322	Infinity	1	1	Infinity	0.023705	Infinity	NA	Na	NA	NA	NA	NA	Na	NA	NA	NA	{key:GTS,value:{mean:20,024390243902438,stdev:6,322579763996649,min:5,0,max:36,0,n:41,sum:821,0}},{key:sport,value:{mean:38,127450980392155,stdev:10,587332023926143,min:13,0,max:68,0,n:102,sum:3889,0}}	{key:GTS,value:{mean:53,829268292682926,stdev:16,956044233546056,min:15,0,max:96,0,n:41,sum:2207,0}},{key:sport,value:{mean:89,61764705882354,stdev:15,410744989465444,min:0,0,max:99,0,n:102,sum:9141,0}}	0.5	0.5	NA	NA	1	0	101	41	0	0	0	1	49	52	0	0	intron_variant
MSTN	chr2:190061384	G,A	rs10497708	11.86	0.0174973	150	33	1886	0.28317	1	0.49131	0.10278	2.5428	1	1	1.3958	0.15638	17.041	0.26701	1	1.5465	0.4957	3.6807	0.41168	1	1.4106	0.42504	3.6934	{key:GTS,value:{mean:20,463414634146343,stdev:6,9566517071375635,min:6,0,max:37,0,n:41,sum:839,0}},{key:sport,value:{mean:36,705882352941174,stdev:10,902048948719548,min:14,0,max:68,0,n:102,sum:3744,0}}	{key:GTS,value:{mean:58,21951219512195,stdev:22,110048697833815,min:18,0,max:99,0,n:41,sum:2387,0}},{key:sport,value:{mean:87,17647058823529,stdev:14,77969709996732,min:39,0,max:99,0,n:102,sum:8892,0}}	0.5368	0.52445	0.015987	10	5	4	97	37	0	0	2	3	47	50	0	0	intron_variant
MSTN	chr2:190061510	C,G	rs16832292	0.421	0.0174973	68	33	1886	0.28317	1	0.49131	0.10278	2.5428	1	1	1.3958	0.15638	17.041	0.26767	1	1.5443	0.495	3.6756	0.41168	1	1.4106	0.42504	3.6934	{key:GTS,value:{mean:20,878048780487806,stdev:7,232026069559704,min:2,0,max:39,0,n:41,sum:856,0}},{key:sport,value:{mean:36,088235294117645,stdev:11,398402830304414,min:13,0,max:68,0,n:102,sum:3681,0}}	{key:GTS,value:{mean:59,48780487804878,stdev:22,163606679308717,min:3,0,max:99,0,n:41,sum:2439,0}},{key:sport,value:{mean:86,5,stdev:15,907052326735151,min:34,0,max:99,0,n:102,sum:8823,0}}	0.5368	0.52445	0.016009	10	5	4	97	37	0	0	2	3	47	50	0	0	intron_variant
MSTN	chr2:190061774	G,A	NA	11.42	0.00265111	54	5	1886	1	1	Infinity	0.010322	Infinity	1	1	Infinity	0.023705	Infinity	0.3801	1	2.1091	0.05281	12.058	0.46045	1	1.8525	0.038992	16.67	{key:GTS,value:{mean:21,0,stdev:7,434264770838259,min:5,0,max:34,0,n:41,sum:861,0}},{key:sport,value:{mean:39,68627450980392,stdev:10,763027120071266,min:20,0,max:68,0,n:102,sum:4048,0}}	{key:GTS,value:{mean:56,609756097560975,stdev:20,032751292090552,min:15,0,max:90,0,n:41,sum:2321,0}},{key:sport,value:{mean:89,95098039215686,stdev:14,15486991024946,min:36,0,max:99,0,n:102,sum:9175,0}}	0.5	0.5	0.0023302	0	1	0	101	41	0	0	0	1	49	52	0	0	intron_variant
MSTN	chr2:190061823	T,C	rs188760163	8.027	0.00159067	49	3	1886	0.072593	1	0.13079	0.0024652	1.6562	0.48039	1	0	0	36.057	1	1	0.93505	0.023494	5.302	0.3371	1	3.0891	0.058612	38.686	{key:GTS,value:{mean:20,26829268292683,stdev:6,803960074458438,min:5,0,max:35,0,n:41,sum:831,0}},{key:sport,value:{mean:39,029411764705884,stdev:11,64209391107851,min:18,0,max:83,0,n:102,sum:3981,0}}	{key:GTS,value:{mean:55,4390243902439,stdev:22,047674265364144,min:15,0,max:99,0,n:41,sum:2273,0}},{key:sport,value:{mean:89,84313725490196,stdev:13,582532827155948,min:42,0,max:99,0,n:102,sum:9164,0}}	0.51852	0.5	0.0052407	1	1	3	101	38	0	0	1	0	48	53	0	0	intron_variant
MSTN	chr2:190061833	T,G	NA	9.814	0.00318134	47	6	1886	1	1	Infinity	0.075303	Infinity	1	1	0.92418	0.011667	73.215	0.014997	1	11.197	1.3167	42.761	0.17958	1	3.0994	0.30406	17.477	{key:GTS,value:{mean:19,975609756097562,stdev:6,9545135541272005,min:5,0,max:34,0,n:41,sum:819,0}},{key:sport,value:{mean:39,1078431372549,stdev:11,713831996995062,min:16,0,max:83,0,n:102,sum:3989,0}}	{key:GTS,value:{mean:53,90243902439025,stdev:19,07725612786684,min:12,0,max:99,0,n:41,sum:2210,0}},{key:sport,value:{mean:89,77450980392157,stdev:13,5624242025496,min:42,0,max:99,0,n:102,sum:9157,0}}	0.5	0.50246	0.00088337	0	2	0	100	41	0	0	1	1	48	52	0	0	intron_variant
MSTN	chr2:190062133	GT,G	rs11333758	NA	0.224284	61	423	1886	0.88438	1	1.0832	0.59073	2.0308	0.35435	1	0.73978	0.38286	1.4221	0.0050063	1	1.5718	1.1382	2.1458	0.065521	1	1.3738	0.97638	1.9135	{key:GTS,value:{mean:22,829268292682926,stdev:7,736207046389361,min:2,0,max:38,0,n:41,sum:936,0}},{key:sport,value:{mean:40,049019607843135,stdev:10,22720080441042,min:17,0,max:77,0,n:102,sum:4085,0}}	{key:GTS,value:{mean:74,58536585365853,stdev:27,527348361093203,min:3,0,max:99,0,n:41,sum:3058,0}},{key:sport,value:{mean:96,2156862745098,stdev:7,369289016415226,min:60,0,max:99,0,n:102,sum:9814,0}}	0.84715	0.27967	0.20175	1400	46	16	50	22	6	3	23	23	22	28	4	2	NA
MSTN	chr2:190062227	C,A	NA	38	NA	NA	NA	NA	0.28671	1	0	0	15.677	NaN	NaN	NaN	NaN	NaN	NA	Na	NA	NA	NA	NA	Na	NA	NA	NA	{key:GTS,value:{mean:24,24390243902439,stdev:7,498879551444154,min:6,0,max:39,0,n:41,sum:994,0}},{key:sport,value:{mean:40,509803921568626,stdev:10,43161211578068,min:16,0,max:63,0,n:102,sum:4132,0}}	{key:GTS,value:{mean:65,78048780487805,stdev:19,77990134765646,min:18,0,max:99,0,n:41,sum:2697,0}},{key:sport,value:{mean:92,25490196078431,stdev:12,02504435156292,min:45,0,max:99,0,n:102,sum:9410,0}}	0.5	0.5	NA	NA	0	1	102	40	0	0	0	0	49	53	0	0	stop_gained
MSTN	chr2:190062334	C,T	NA	17.33	0.00106045	49	2	1886	1	1	Infinity	0.075303	Infinity	1	1	0.92418	0.011667	73.215	0.049062	1	5.7907	0.68839	21.664	0.049835	1	9.3063	0.67125	129.12	{key:GTS,value:{mean:24,21951219512195,stdev:7,6206145169339825,min:6,0,max:39,0,n:41,sum:993,0}},{key:sport,value:{mean:41,68627450980392,stdev:9,747780433289664,min:19,0,max:63,0,n:102,sum:4252,0}}	{key:GTS,value:{mean:65,09756097560975,stdev:20,60997257787881,min:15,0,max:99,0,n:41,sum:2669,0}},{key:sport,value:{mean:93,52941176470588,stdev:11,150227186952117,min:48,0,max:99,0,n:102,sum:9540,0}}	0.5	0.50246	0.0017067	0	2	0	100	41	0	0	1	1	48	52	0	0	missense_variant
ACVR2A	chr2:147844818	G,C	NA	14.63	0.00371156	43	7	1886	0.28671	1	0	0	15.677	NaN	NaN	NaN	NaN	NaN	1	1	0	0	5.2837	1	1	0	0	6.4372	{key:GTS,value:{mean:25,390243902439025,stdev:7,176785233095315,min:13,0,max:44,0,n:41,sum:1041,0}},{key:sport,value:{mean:20,245098039215687,stdev:6,463223675883882,min:8,0,max:44,0,n:102,sum:2065,0}}	{key:GTS,value:{mean:67,46341463414635,stdev:20,637519184639675,min:7,0,max:99,0,n:41,sum:2766,0}},{key:sport,value:{mean:55,36274509803921,stdev:18,604126263629382,min:5,0,max:99,0,n:102,sum:5647,0}}	0.5	0.5	0.0034689	0	0	1	102	40	0	0	0	0	49	53	0	0	5_prime_UTR_variant
ACVR2A	chr2:147844913	G,T	NA	18.4	NA	NA	NA	NA	1	1	Infinity	0.010322	Infinity	1	1	Infinity	0.023705	Infinity	NA	Na	NA	NA	NA	NA	Na	NA	NA	NA	{key:GTS,value:{mean:23,414634146341463,stdev:6,465577180792547,min:11,0,max:43,0,n:41,sum:960,0}},{key:sport,value:{mean:24,235294117647058,stdev:7,0657645612533315,min:7,0,max:49,0,n:102,sum:2472,0}}	{key:GTS,value:{mean:55,97560975609756,stdev:21,654141500885977,min:0,0,max:99,0,n:41,sum:2295,0}},{key:sport,value:{mean:64,36274509803921,stdev:18,872009159581793,min:10,0,max:99,0,n:102,sum:6565,0}}	0.5	0.5	NA	NA	1	0	101	41	0	0	0	1	49	52	0	0	5_prime_UTR_variant
ACVR2A	chr2:147847040	A,G	NA	7.856	NA	NA	NA	NA	0.28671	1	0	0	15.677	NaN	NaN	NaN	NaN	NaN	1	1	0	0	232.44	NA	Na	NA	NA	NA	{key:GTS,value:{mean:26,829268292682926,stdev:7,331530432931084,min:14,0,max:46,0,n:41,sum:1100,0}},{key:sport,value:{mean:39,09803921568628,stdev:9,440743785007003,min:16,0,max:72,0,n:102,sum:3988,0}}	{key:GTS,value:{mean:72,09756097560975,stdev:17,752780445985227,min:42,0,max:99,0,n:41,sum:2956,0}},{key:sport,value:{mean:90,62745098039215,stdev:15,035201550340526,min:0,0,max:99,0,n:102,sum:9244,0}}	0.5	0.5	0.0001029	0	0	1	102	40	0	0	0	0	49	53	0	0	intron_variant
ACVR2A	chr2:147847124	T,G	rs78090899	9.19	0.004772	46	9	1886	1	1	Infinity	0.010322	Infinity	0.48039	1	0	0	36.057	0.58871	1	1.1307	0.028395	6.4217	1	1	1.0274	0.023326	7.4794	{key:GTS,value:{mean:25,097560975609756,stdev:8,156412644164819,min:11,0,max:46,0,n:41,sum:1029,0}},{key:sport,value:{mean:38,68627450980392,stdev:10,058632418014035,min:15,0,max:72,0,n:102,sum:3946,0}}	{key:GTS,value:{mean:65,2439024390244,stdev:19,42688668403623,min:30,0,max:99,0,n:41,sum:2675,0}},{key:sport,value:{mean:90,68627450980392,stdev:15,491288122339935,min:0,0,max:99,0,n:102,sum:9250,0}}	0.5	0.5	0.0043376	0	1	0	101	41	0	0	1	0	48	53	0	0	intron_variant
ACVR2A	chr2:147848037	T,C	rs113176641	0.113	0.0275716	72	52	1886	0.74768	1	0.79655	0.20622	3.7201	1	1	0.92195	0.16675	5.0979	0.1454	1	1.7847	0.75844	3.5951	0.37264	1	1.4393	0.58185	3.1097	{key:GTS,value:{mean:27,29268292682927,stdev:7,756174259476578,min:13,0,max:46,0,n:41,sum:1119,0}},{key:sport,value:{mean:38,44117647058823,stdev:10,219717130320209,min:19,0,max:72,0,n:102,sum:3921,0}}	{key:GTS,value:{mean:74,58536585365853,stdev:21,468042738277116,min:4,0,max:99,0,n:41,sum:3058,0}},{key:sport,value:{mean:91,04901960784314,stdev:12,240544530836068,min:45,0,max:99,0,n:102,sum:9287,0}}	0.5368	0.06894	0.022358	17	6	4	95	37	1	0	2	4	46	49	1	0	intron_variant
ACVR2A	chr2:147848093	G,T	NA	13.06	NA	NA	NA	NA	0.28671	1	0	0	15.677	NaN	NaN	NaN	NaN	NaN	1	1	0	0	10809	NA	Na	NA	NA	NA	{key:GTS,value:{mean:26,341463414634145,stdev:7,353810215642359,min:11,0,max:46,0,n:41,sum:1080,0}},{key:sport,value:{mean:38,970588235294116,stdev:9,93947949317045,min:18,0,max:72,0,n:102,sum:3975,0}}	{key:GTS,value:{mean:69,8048780487805,stdev:20,2053114390989,min:0,0,max:99,0,n:41,sum:2862,0}},{key:sport,value:{mean:91,79411764705883,stdev:12,208433468339198,min:49,0,max:99,0,n:102,sum:9363,0}}	0.5	0.5	1.47e-05	0	0	1	102	40	0	0	0	0	49	53	0	0	intron_variant
ACVR2A	chr2:147849339	G,A	NA	4.182	NA	NA	NA	NA	0.28671	1	0	0	15.677	NaN	NaN	NaN	NaN	NaN	1	1	0	0	42.468	NA	Na	NA	NA	NA	{key:GTS,value:{mean:25,170731707317074,stdev:7,358096383673815,min:8,0,max:41,0,n:41,sum:1032,0}},{key:sport,value:{mean:38,127450980392155,stdev:10,231316370778968,min:15,0,max:70,0,n:102,sum:3889,0}}	{key:GTS,value:{mean:69,04878048780488,stdev:19,623220714136526,min:22,0,max:99,0,n:41,sum:2831,0}},{key:sport,value:{mean:89,46078431372548,stdev:15,381853051775686,min:37,0,max:99,0,n:102,sum:9125,0}}	0.5	0.5	0.00045571	0	0	1	102	40	0	0	0	0	49	53	0	0	intron_variant
ACVR2A	chr2:147849496	G,T	NA	15.04	0.00318134	48	6	1886	1	1	Infinity	0.010322	Infinity	1	1	Infinity	0.023705	Infinity	0.046792	1	22.328	0.52791	146.1	0.51326	1	1.5431	0.033394	12.816	{key:GTS,value:{mean:22,951219512195124,stdev:8,213466691851611,min:4,0,max:35,0,n:41,sum:941,0}},{key:sport,value:{mean:37,18627450980392,stdev:9,878408215184313,min:21,0,max:70,0,n:102,sum:3793,0}}	{key:GTS,value:{mean:62,34146341463415,stdev:23,312939729558504,min:12,0,max:99,0,n:41,sum:2556,0}},{key:sport,value:{mean:88,8529411764706,stdev:13,076244782963881,min:41,0,max:99,0,n:102,sum:9063,0}}	0.5	0.5	0.00022054	0	1	0	101	41	0	0	0	1	49	52	0	0	intron_variant
ACVR2A	chr2:147849641	G,T	rs62169480	10.49	0.133616	150	252	1886	0.69702	1	1.2893	0.55703	3.2638	0.3164	1	0.65563	0.26619	1.5752	0.041129	1	0.65949	0.42575	0.987	0.91378	1	1.0316	0.65187	1.5826	{key:GTS,value:{mean:23,5609756097561,stdev:7,625530866726927,min:6,0,max:41,0,n:41,sum:966,0}},{key:sport,value:{mean:36,5,stdev:10,740933248969734,min:17,0,max:70,0,n:102,sum:3723,0}}	{key:GTS,value:{mean:70,1219512195122,stdev:22,964654837434377,min:18,0,max:99,0,n:41,sum:2875,0}},{key:sport,value:{mean:91,27450980392157,stdev:12,867466852146139,min:45,0,max:99,0,n:102,sum:9310,0}}	0.22097	0.84315	0.19435	1314	24	7	76	33	2	1	12	12	35	41	2	0	intron_variant
ACVR2A	chr2:147849869	G,A	rs79861172	13.54	0.0625663	150	118	1886	0.021727	1	Infinity	1.1512	Infinity	1	1	0.92038	0.23685	3.5761	0.25355	1	0.6798	0.34497	1.2161	1	1	0.93646	0.46184	1.7386	{key:GTS,value:{mean:27,26829268292683,stdev:8,29053056716326,min:5,0,max:50,0,n:41,sum:1118,0}},{key:sport,value:{mean:35,30392156862745,stdev:10,676884703612783,min:14,0,max:70,0,n:102,sum:3601,0}}	{key:GTS,value:{mean:70,41463414634147,stdev:19,648093818989395,min:9,0,max:99,0,n:41,sum:2887,0}},{key:sport,value:{mean:85,8921568627451,stdev:16,80272320526198,min:21,0,max:99,0,n:102,sum:8761,0}}	0.5	0.16174	0.084201	231	10	0	91	41	1	0	6	4	43	48	0	1	intron_variant
ACVR2A	chr2:147850073	G,A	NA	6.762	0.00159067	42	3	1886	0.28671	1	0	0	15.677	NaN	NaN	NaN	NaN	NaN	1	1	0	0	81.19	1	1	0	0	22.436	{key:GTS,value:{mean:26,73170731707317,stdev:8,372499671161835,min:7,0,max:42,0,n:41,sum:1096,0}},{key:sport,value:{mean:35,90196078431372,stdev:9,13462471611969,min:17,0,max:70,0,n:102,sum:3662,0}}	{key:GTS,value:{mean:69,90243902439025,stdev:24,299758985102848,min:11,0,max:99,0,n:41,sum:2866,0}},{key:sport,value:{mean:88,59803921568627,stdev:13,798451038333456,min:42,0,max:99,0,n:102,sum:9037,0}}	0.5	0.5	0.00025003	0	0	1	102	40	0	0	0	0	49	53	0	0	intron_variant
ACVR2A	chr2:147850078	C,T	rs74508961	8.793	0.0625663	150	118	1886	0.021727	1	Infinity	1.1512	Infinity	1	1	0.92038	0.23685	3.5761	0.25362	1	0.67952	0.34482	1.2156	1	1	0.93646	0.46184	1.7386	{key:GTS,value:{mean:26,414634146341463,stdev:8,360696696830656,min:8,0,max:42,0,n:41,sum:1083,0}},{key:sport,value:{mean:35,088235294117645,stdev:9,073882949860772,min:16,0,max:70,0,n:102,sum:3579,0}}	{key:GTS,value:{mean:70,4390243902439,stdev:21,23049897795772,min:21,0,max:99,0,n:41,sum:2888,0}},{key:sport,value:{mean:88,68627450980392,stdev:15,08016512636284,min:43,0,max:99,0,n:102,sum:9046,0}}	0.5	0.16174	0.084234	231	10	0	91	41	1	0	6	4	43	48	0	1	intron_variant
ACVR2A	chr2:147850239	G,C	rs1364658	4.222	0.327678	150	618	1886	0.77011	1	0.89242	0.49007	1.6532	0.026596	1	2.1304	1.0776	4.3154	0.25494	1	0.82438	0.59347	1.1307	0.097811	1	0.75748	0.53737	1.0555	{key:GTS,value:{mean:23,26829268292683,stdev:7,957277357157214,min:5,0,max:41,0,n:41,sum:954,0}},{key:sport,value:{mean:33,705882352941174,stdev:9,68178827600838,min:13,0,max:60,0,n:102,sum:3438,0}}	{key:GTS,value:{mean:78,1219512195122,stdev:25,58791170574564,min:0,0,max:99,0,n:41,sum:3203,0}},{key:sport,value:{mean:92,72549019607843,stdev:11,914858792861368,min:42,0,max:99,0,n:102,sum:9458,0}}	0.35905	0.38359	0.30928	3246	37	20	56	19	9	2	17	20	31	25	1	8	intron_variant
ACVR2A	chr2:147850670	AT,A	rs11311930	NA	0.327678	58	618	1886	0.56234	1	0.84214	0.46447	1.5502	0.026596	1	2.1304	1.0776	4.3154	0.25497	1	0.82411	0.59328	1.1304	0.097811	1	0.75748	0.53737	1.0555	{key:GTS,value:{mean:22,121951219512194,stdev:7,689698912407046,min:3,0,max:36,0,n:41,sum:907,0}},{key:sport,value:{mean:35,509803921568626,stdev:9,983069096675845,min:13,0,max:68,0,n:102,sum:3622,0}}	{key:GTS,value:{mean:77,6829268292683,stdev:23,34935004515609,min:28,0,max:99,0,n:41,sum:3185,0}},{key:sport,value:{mean:92,70588235294117,stdev:11,595797273906285,min:44,0,max:99,0,n:102,sum:9456,0}}	0.20787	0.38359	0.30935	3242	37	21	56	18	9	2	17	20	31	25	1	8	NA
ACVR2A	chr2:147850987	G,C	rs13022827	2.33	0.992577	150	1872	1886	1	1	0	0	96.879	0.48039	1	Infinity	0.027734	Infinity	0.73414	1	2.3439	0.41477	93.129	1	1	1.5179	0.22868	64.493	{key:GTS,value:{mean:24,951219512195124,stdev:8,398464492385681,min:8,0,max:41,0,n:41,sum:1023,0}},{key:sport,value:{mean:34,86274509803921,stdev:11,738189070743207,min:15,0,max:76,0,n:102,sum:3556,0}}	{key:GTS,value:{mean:73,09756097560975,stdev:22,950428954011112,min:24,0,max:99,0,n:41,sum:2997,0}},{key:sport,value:{mean:87,92156862745098,stdev:15,456888986702705,min:38,0,max:99,0,n:102,sum:8968,0}}	0.5	0.5	0.98858	33220	1	0	0	0	101	41	1	0	0	0	48	53	intron_variant
ACVR2A	chr2:147852600	C,T	NA	1.298	NA	NA	NA	NA	1	1	Infinity	0.010322	Infinity	1	1	Infinity	0.023705	Infinity	0.0059789	1	334.24	4.2424	16384	NA	Na	NA	NA	NA	{key:GTS,value:{mean:25,121951219512194,stdev:8,255656219064392,min:4,0,max:42,0,n:41,sum:1030,0}},{key:sport,value:{mean:35,61764705882353,stdev:9,701469585105482,min:13,0,max:64,0,n:102,sum:3633,0}}	{key:GTS,value:{mean:67,6829268292683,stdev:20,99528288994441,min:9,0,max:99,0,n:41,sum:2775,0}},{key:sport,value:{mean:87,76470588235294,stdev:14,345304943886797,min:36,0,max:99,0,n:102,sum:8952,0}}	0.5	0.5	1.472e-05	0	1	0	101	41	0	0	0	1	49	52	0	0	intron_variant
ACVR2A	chr2:147852755	C,T	NA	2.571	0.00318134	56	6	1886	1	1	Infinity	0.010322	Infinity	0.48039	1	0	0	36.057	1	1	0.67076	0.016866	3.7969	0.51326	1	1.5431	0.033394	12.816	{key:GTS,value:{mean:24,78048780487805,stdev:6,198002019226769,min:4,0,max:37,0,n:41,sum:1016,0}},{key:sport,value:{mean:33,245098039215684,stdev:8,32835491430473,min:18,0,max:64,0,n:102,sum:3391,0}}	{key:GTS,value:{mean:66,60975609756098,stdev:18,332801535380064,min:9,0,max:99,0,n:41,sum:2731,0}},{key:sport,value:{mean:82,70588235294117,stdev:17,046987103869505,min:31,0,max:99,0,n:102,sum:8436,0}}	0.5	0.5	0.0072906	3	1	0	101	41	0	0	1	0	48	53	0	0	intron_variant
ACVR2A	chr2:147853089	A,G	NA	6.699	0.00318134	49	6	1886	1	1	Infinity	0.010322	Infinity	1	1	Infinity	0.023705	Infinity	0.046823	1	22.313	0.52755	146.01	0.51326	1	1.5431	0.033394	12.816	{key:GTS,value:{mean:24,29268292682927,stdev:7,578029547731644,min:8,0,max:42,0,n:41,sum:996,0}},{key:sport,value:{mean:34,03921568627451,stdev:9,234336572481624,min:19,0,max:70,0,n:102,sum:3472,0}}	{key:GTS,value:{mean:64,4390243902439,stdev:19,163034512600362,min:21,0,max:99,0,n:41,sum:2642,0}},{key:sport,value:{mean:85,03921568627452,stdev:15,080776991885028,min:47,0,max:99,0,n:102,sum:8674,0}}	0.5	0.5	0.00022069	0	1	0	101	41	0	0	0	1	49	52	0	0	intron_variant
ACVR2A	chr2:147853279	T,C	NA	6.205	0.00636267	57	12	1886	1	1	Infinity	0.010322	Infinity	0.48039	1	0	0	36.057	1	1	0.6593	0.016579	3.7318	1	1	0.76941	0.017909	5.2493	{key:GTS,value:{mean:24,121951219512194,stdev:7,490465881343541,min:11,0,max:44,0,n:41,sum:989,0}},{key:sport,value:{mean:35,57843137254902,stdev:10,2339652431612,min:15,0,max:70,0,n:102,sum:3629,0}}	{key:GTS,value:{mean:65,41463414634147,stdev:18,625939962866223,min:33,0,max:99,0,n:41,sum:2682,0}},{key:sport,value:{mean:86,2843137254902,stdev:15,808521808946269,min:40,0,max:99,0,n:102,sum:8801,0}}	0.5	0.5	0.0074163	2	1	0	101	41	0	0	1	0	48	53	0	0	intron_variant
ACVR2A	chr2:147853451	C,T	NA	0.707	0.00424178	49	8	1886	1	1	Infinity	0.010322	Infinity	1	1	Infinity	0.023705	Infinity	1	1	0.89938	0.0226	5.0987	0.60395	1	1.1563	0.025935	8.6981	{key:GTS,value:{mean:24,097560975609756,stdev:8,096385456843947,min:9,0,max:43,0,n:41,sum:988,0}},{key:sport,value:{mean:34,490196078431374,stdev:9,951593722043317,min:15,0,max:70,0,n:102,sum:3518,0}}	{key:GTS,value:{mean:63,53658536585366,stdev:20,291891401073404,min:18,0,max:99,0,n:41,sum:2605,0}},{key:sport,value:{mean:85,82352941176471,stdev:15,223441524733406,min:42,0,max:99,0,n:102,sum:8754,0}}	0.5	0.5	0.0054474	1	1	0	101	41	0	0	0	1	49	52	0	0	intron_variant
ACVR2A	chr2:147853590	T,C	NA	8.299	NA	NA	NA	NA	0.28671	1	0	0	15.677	NaN	NaN	NaN	NaN	NaN	NA	Na	NA	NA	NA	NA	Na	NA	NA	NA	{key:GTS,value:{mean:22,146341463414632,stdev:8,001710108713672,min:10,0,max:47,0,n:41,sum:908,0}},{key:sport,value:{mean:36,68627450980392,stdev:10,480589333973045,min:14,0,max:70,0,n:102,sum:3742,0}}	{key:GTS,value:{mean:57,73170731707317,stdev:19,71259890581791,min:13,0,max:99,0,n:41,sum:2367,0}},{key:sport,value:{mean:88,49019607843137,stdev:14,3620859113939,min:42,0,max:99,0,n:102,sum:9026,0}}	0.5	0.5	NA	NA	0	1	102	40	0	0	0	0	49	53	0	0	intron_variant
ACVR2A	chr2:147853799	G,A	NA	7.916	0.0037155	48	7	1884	0.28671	1	0	0	15.677	NaN	NaN	NaN	NaN	NaN	1	1	0	0	5.252	1	1	0	0	6.4303	{key:GTS,value:{mean:23,51219512195122,stdev:6,706829250553036,min:8,0,max:33,0,n:41,sum:964,0}},{key:sport,value:{mean:39,86274509803921,stdev:10,42906874161725,min:17,0,max:70,0,n:102,sum:4066,0}}	{key:GTS,value:{mean:65,41463414634147,stdev:18,63772153162883,min:21,0,max:99,0,n:41,sum:2682,0}},{key:sport,value:{mean:92,16666666666667,stdev:12,432628902927496,min:48,0,max:99,0,n:102,sum:9401,0}}	0.5	0.5	0.0034895	0	0	1	102	40	0	0	0	0	49	53	0	0	intron_variant
ACVR2A	chr2:147853959	T,G	rs6747792	13.92	0.134677	150	254	1886	0.69702	1	1.2893	0.55703	3.2638	0.3164	1	0.65563	0.26619	1.5752	0.041126	1	0.65973	0.42591	0.98735	0.91414	1	1.0222	0.64605	1.568	{key:GTS,value:{mean:22,048780487804876,stdev:7,717421594921818,min:7,0,max:37,0,n:41,sum:904,0}},{key:sport,value:{mean:40,27450980392157,stdev:10,760454891201872,min:16,0,max:70,0,n:102,sum:4108,0}}	{key:GTS,value:{mean:66,07317073170732,stdev:24,51121221181853,min:21,0,max:99,0,n:41,sum:2709,0}},{key:sport,value:{mean:94,12745098039215,stdev:10,507393819356368,min:49,0,max:99,0,n:102,sum:9601,0}}	0.22097	0.84315	0.1943	1310	24	7	76	33	2	1	12	12	35	41	2	0	intron_variant
ACVR2A	chr2:147854057	T,C	NA	6.138	NA	NA	NA	NA	1	1	Infinity	0.010322	Infinity	1	1	Infinity	0.023705	Infinity	0.0059726	1	334.53	4.2469	16384	NA	Na	NA	NA	NA	{key:GTS,value:{mean:23,414634146341463,stdev:8,5053085568155,min:7,0,max:40,0,n:41,sum:960,0}},{key:sport,value:{mean:40,26470588235294,stdev:10,56717677118609,min:20,0,max:70,0,n:102,sum:4107,0}}	{key:GTS,value:{mean:62,21951219512195,stdev:21,655295296905848,min:18,0,max:99,0,n:41,sum:2551,0}},{key:sport,value:{mean:92,81372549019608,stdev:12,187047441296402,min:46,0,max:99,0,n:102,sum:9467,0}}	0.5	0.5	1.4705e-05	0	1	0	101	41	0	0	0	1	49	52	0	0	intron_variant
ACVR2A	chr2:147854215	T,G	NA	8.187	0.00159067	46	3	1886	1	1	Infinity	0.010322	Infinity	1	1	Infinity	0.023705	Infinity	0.032404	1	33.507	0.76831	237.65	0.3371	1	3.0891	0.058612	38.686	{key:GTS,value:{mean:25,0,stdev:8,072839135478736,min:9,0,max:44,0,n:41,sum:1025,0}},{key:sport,value:{mean:39,21568627450981,stdev:10,769080149860773,min:16,0,max:70,0,n:102,sum:4000,0}}	{key:GTS,value:{mean:65,4390243902439,stdev:22,787511321311886,min:4,0,max:99,0,n:41,sum:2683,0}},{key:sport,value:{mean:91,32352941176471,stdev:12,909307908656713,min:42,0,max:99,0,n:102,sum:9315,0}}	0.5	0.5	0.000147	0	1	0	101	41	0	0	0	1	49	52	0	0	intron_variant
ACVR2A	chr2:147855993	C,T	NA	1.813	0.00212089	43	4	1886	0.28671	1	0	0	15.677	NaN	NaN	NaN	NaN	NaN	1	1	0	0	4.8452	1	1	0	0	14.046	{key:GTS,value:{mean:22,536585365853657,stdev:6,08114864380723,min:9,0,max:40,0,n:41,sum:924,0}},{key:sport,value:{mean:37,88235294117647,stdev:9,46333908409345,min:16,0,max:61,0,n:102,sum:3864,0}}	{key:GTS,value:{mean:60,68292682926829,stdev:16,46495024455348,min:27,0,max:99,0,n:41,sum:2488,0}},{key:sport,value:{mean:90,43137254901961,stdev:14,029038374883443,min:39,0,max:99,0,n:102,sum:9224,0}}	0.5	0.5	0.0037789	0	0	1	102	40	0	0	0	0	49	53	0	0	intron_variant
ACVR2A	chr2:147856090	T,C	NA	7.318	0.00636267	49	12	1886	1	1	Infinity	0.010322	Infinity	0.48039	1	0	0	36.057	1	1	0.65873	0.016564	3.7285	1	1	0.76941	0.017909	5.2493	{key:GTS,value:{mean:23,21951219512195,stdev:6,8092913392315815,min:8,0,max:38,0,n:41,sum:952,0}},{key:sport,value:{mean:38,18627450980392,stdev:9,334450625166115,min:14,0,max:61,0,n:102,sum:3895,0}}	{key:GTS,value:{mean:63,390243902439025,stdev:18,452150444814627,min:24,0,max:99,0,n:41,sum:2599,0}},{key:sport,value:{mean:91,55882352941177,stdev:12,374525959953523,min:42,0,max:99,0,n:102,sum:9339,0}}	0.5	0.5	0.0074228	2	1	0	101	41	0	0	1	0	48	53	0	0	intron_variant
ACVR2A	chr2:147856531	A,G	rs74707911	3.186	0.0323436	83	61	1886	0.36075	1	2.2744	0.48018	21.575	0.54107	1	1.6576	0.40589	7.9783	0.87384	1	1.0402	0.51024	1.9055	0.1079	1	1.7046	0.79494	3.3397	{key:GTS,value:{mean:21,75609756097561,stdev:7,32446780820345,min:7,0,max:38,0,n:41,sum:892,0}},{key:sport,value:{mean:35,44117647058823,stdev:10,161030449338671,min:12,0,max:61,0,n:102,sum:3615,0}}	{key:GTS,value:{mean:59,829268292682926,stdev:23,146302911890583,min:1,0,max:99,0,n:41,sum:2453,0}},{key:sport,value:{mean:89,1078431372549,stdev:15,039755723105632,min:30,0,max:99,0,n:102,sum:9089,0}}	0.50617	0.13505	0.051945	97	9	2	92	39	1	0	2	7	46	46	1	0	intron_variant
ACVR2A	chr2:147856581	T,C	NA	8.486	0.00106045	55	2	1886	1	1	0.8026	0.041251	47.892	1	1	0.92418	0.011667	73.215	0.00067944	1	61.165	6.5452	281.5	0.049835	1	9.3063	0.67125	129.12	{key:GTS,value:{mean:22,146341463414632,stdev:8,029096403340445,min:6,0,max:38,0,n:41,sum:908,0}},{key:sport,value:{mean:35,78431372549019,stdev:10,387235238578956,min:14,0,max:61,0,n:102,sum:3650,0}}	{key:GTS,value:{mean:60,21951219512195,stdev:21,778835323651474,min:15,0,max:99,0,n:41,sum:2469,0}},{key:sport,value:{mean:86,65686274509804,stdev:16,37279851870481,min:39,0,max:99,0,n:102,sum:8839,0}}	0.5	0.50246	0.00016176	0	2	1	100	40	0	0	1	1	48	52	0	0	intron_variant
ACVR2A	chr2:147856669	G,A	NA	2.743	NA	NA	NA	NA	0.28671	1	0	0	15.677	NaN	NaN	NaN	NaN	NaN	NA	Na	NA	NA	NA	NA	Na	NA	NA	NA	{key:GTS,value:{mean:22,926829268292682,stdev:7,7566344345559095,min:9,0,max:40,0,n:41,sum:940,0}},{key:sport,value:{mean:36,6078431372549,stdev:10,177981677828736,min:16,0,max:64,0,n:102,sum:3734,0}}	{key:GTS,value:{mean:59,36585365853659,stdev:21,381272974904114,min:21,0,max:99,0,n:41,sum:2434,0}},{key:sport,value:{mean:87,76470588235294,stdev:13,988914708347346,min:45,0,max:99,0,n:102,sum:8952,0}}	0.5	0.5	NA	NA	0	1	102	40	0	0	0	0	49	53	0	0	intron_variant
ACVR2A	chr2:147856831	C,T	rs115588007	5.343	0.0148462	52	28	1886	0.081487	1	0	0	2.1295	NaN	NaN	NaN	NaN	NaN	0.017446	1	0	0	0.74796	0.10393	1	0	0	1.2949	{key:GTS,value:{mean:23,463414634146343,stdev:8,32890225242904,min:3,0,max:37,0,n:41,sum:962,0}},{key:sport,value:{mean:39,65686274509804,stdev:9,675616308119366,min:14,0,max:64,0,n:102,sum:4045,0}}	{key:GTS,value:{mean:65,48780487804878,stdev:23,934995250061444,min:6,0,max:99,0,n:41,sum:2685,0}},{key:sport,value:{mean:91,31372549019608,stdev:12,697830903352536,min:42,0,max:99,0,n:102,sum:9314,0}}	0.50617	0.5	0.023843	18	0	2	102	39	0	0	0	0	49	53	0	0	intron_variant
ACVR2A	chr2:147856949	A,C	NA	15.02	NA	NA	NA	NA	1	1	Infinity	0.010322	Infinity	0.48039	1	0	0	36.057	NA	Na	NA	NA	NA	NA	Na	NA	NA	NA	{key:GTS,value:{mean:23,829268292682926,stdev:5,930090440738329,min:10,0,max:39,0,n:41,sum:977,0}},{key:sport,value:{mean:38,450980392156865,stdev:9,542091942895663,min:18,0,max:64,0,n:102,sum:3922,0}}	{key:GTS,value:{mean:64,82926829268293,stdev:16,119829386957054,min:30,0,max:99,0,n:41,sum:2658,0}},{key:sport,value:{mean:91,91176470588235,stdev:11,991093869198567,min:54,0,max:99,0,n:102,sum:9375,0}}	0.5	0.5	NA	NA	1	0	101	41	0	0	1	0	48	53	0	0	intron_variant
ACVR2A	chr2:147857204	G,A	rs572875982	10.19	0.004772	53	9	1886	0.0064077	1	0	0	0.59592	NaN	NaN	NaN	NaN	NaN	1	1	0	0	5.5654	1	1	0	0	4.6983	{key:GTS,value:{mean:24,853658536585368,stdev:8,013893349372076,min:7,0,max:42,0,n:41,sum:1019,0}},{key:sport,value:{mean:35,833333333333336,stdev:8,247499125799607,min:10,0,max:64,0,n:102,sum:3655,0}}	{key:GTS,value:{mean:70,6829268292683,stdev:22,586893484658937,min:21,0,max:99,0,n:41,sum:2898,0}},{key:sport,value:{mean:88,94117647058823,stdev:14,285481131727323,min:30,0,max:99,0,n:102,sum:9072,0}}	0.5368	0.5	0.0032943	2	0	4	102	37	0	0	0	0	49	53	0	0	intron_variant
ACVR2A	chr2:147857412	A,C	rs78363625	4.42	0.00106045	43	2	1886	0.28671	1	0	0	15.677	NaN	NaN	NaN	NaN	NaN	1	1	0	0	8.6403	1	1	0	0	49.281	{key:GTS,value:{mean:22,5609756097561,stdev:7,008875141954141,min:5,0,max:40,0,n:41,sum:925,0}},{key:sport,value:{mean:32,754901960784316,stdev:9,232759528970737,min:8,0,max:64,0,n:102,sum:3341,0}}	{key:GTS,value:{mean:60,68292682926829,stdev:21,85812236640856,min:4,0,max:99,0,n:41,sum:2488,0}},{key:sport,value:{mean:82,2843137254902,stdev:18,185524005443376,min:18,0,max:99,0,n:102,sum:8393,0}}	0.5	0.5	0.0021343	0	0	1	102	40	0	0	0	0	49	53	0	0	intron_variant
ACVR2A	chr2:147857572	G,T	NA	0.079	NA	NA	NA	NA	0.28671	1	0	0	15.677	NaN	NaN	NaN	NaN	NaN	NA	Na	NA	NA	NA	NA	Na	NA	NA	NA	{key:GTS,value:{mean:22,365853658536587,stdev:7,634185303414953,min:5,0,max:39,0,n:41,sum:917,0}},{key:sport,value:{mean:34,333333333333336,stdev:9,638905370010956,min:10,0,max:66,0,n:102,sum:3502,0}}	{key:GTS,value:{mean:50,926829268292686,stdev:24,303357435329534,min:0,0,max:99,0,n:41,sum:2088,0}},{key:sport,value:{mean:84,33333333333333,stdev:16,922159351695743,min:30,0,max:99,0,n:102,sum:8602,0}}	0.5	0.5	NA	NA	0	1	102	40	0	0	0	0	49	53	0	0	intron_variant
ACVR2A	chr2:147857586	T,G	NA	1.519	NA	NA	NA	NA	1	1	Infinity	0.010322	Infinity	1	1	Infinity	0.023705	Infinity	0.014922	1	83.252	1.6858	854.49	NA	Na	NA	NA	NA	{key:GTS,value:{mean:22,585365853658537,stdev:7,5996649789961355,min:6,0,max:38,0,n:41,sum:926,0}},{key:sport,value:{mean:34,666666666666664,stdev:9,760196612184448,min:10,0,max:66,0,n:102,sum:3536,0}}	{key:GTS,value:{mean:58,21951219512195,stdev:22,176137686460994,min:15,0,max:99,0,n:41,sum:2387,0}},{key:sport,value:{mean:84,87254901960785,stdev:15,547947073758058,min:27,0,max:99,0,n:102,sum:8657,0}}	0.5	0.5	5.9044e-05	0	1	0	101	41	0	0	0	1	49	52	0	0	intron_variant
ACVR2A	chr2:147858262	T,G	rs10803523	2.915	0.335631	150	633	1886	0.66373	1	0.86316	0.47666	1.5873	0.040795	1	1.9989	1.0185	4.0082	0.20065	1	0.80829	0.58311	1.1068	0.084542	1	0.7491	0.53259	1.0419	{key:GTS,value:{mean:23,75609756097561,stdev:6,035587500673542,min:12,0,max:36,0,n:41,sum:974,0}},{key:sport,value:{mean:39,1078431372549,stdev:8,675983147934133,min:14,0,max:74,0,n:102,sum:3989,0}}	{key:GTS,value:{mean:83,26829268292683,stdev:19,405838183950042,min:33,0,max:99,0,n:41,sum:3414,0}},{key:sport,value:{mean:96,49019607843137,stdev:6,062978459857047,min:63,0,max:99,0,n:102,sum:9842,0}}	0.20787	0.27008	0.31886	3466	36	21	56	18	10	2	16	20	31	25	2	8	intron_variant
ACVR2A	chr2:147859723	G,A	rs12998729	0.965	0.328208	150	619	1886	0.56234	1	0.84214	0.46447	1.5502	0.026596	1	2.1304	1.0776	4.3154	0.22588	1	0.8233	0.59269	1.1293	0.097719	1	0.75566	0.53609	1.0529	{key:GTS,value:{mean:21,926829268292682,stdev:4,430439299379331,min:13,0,max:33,0,n:41,sum:899,0}},{key:sport,value:{mean:35,088235294117645,stdev:9,065235189595247,min:18,0,max:63,0,n:102,sum:3579,0}}	{key:GTS,value:{mean:80,48780487804878,stdev:19,843438371435322,min:36,0,max:99,0,n:41,sum:3300,0}},{key:sport,value:{mean:92,97058823529412,stdev:10,637941606098604,min:55,0,max:99,0,n:102,sum:9483,0}}	0.20787	0.38359	0.30956	3254	37	21	56	18	9	2	17	20	31	25	1	8	intron_variant
ACVR2A	chr2:147860680	A,G	rs191696916	7.849	0.014316	54	27	1886	1	1	0.80062	0.11219	9.0128	0.35259	1	0.30323	0.005697	3.849	0.033463	1	3.3909	0.91054	8.8864	0.53672	1	1.3768	0.34657	4.0088	{key:GTS,value:{mean:25,390243902439025,stdev:6,072240108931099,min:14,0,max:40,0,n:41,sum:1041,0}},{key:sport,value:{mean:34,96078431372549,stdev:9,031450026486906,min:7,0,max:63,0,n:102,sum:3566,0}}	{key:GTS,value:{mean:69,26829268292683,stdev:17,27824571922304,min:35,0,max:99,0,n:41,sum:2840,0}},{key:sport,value:{mean:88,01960784313725,stdev:14,658852904428233,min:21,0,max:99,0,n:102,sum:8978,0}}	0.50617	0.51474	0.0058633	1	4	2	98	39	0	0	3	1	46	52	0	0	intron_variant
ACVR2A	chr2:147860698	T,C	rs1364657	1.255	0.960764	150	1812	1886	0.36328	1	0.40104	0.042657	1.8637	0.76974	1	0.76138	0.1838	2.8978	1	1	1.0726	0.59935	2.1139	0.19164	1	0.65358	0.34482	1.346	{key:GTS,value:{mean:25,024390243902438,stdev:6,751649499911921,min:15,0,max:45,0,n:41,sum:1026,0}},{key:sport,value:{mean:34,09803921568628,stdev:9,092670829959232,min:8,0,max:68,0,n:102,sum:3478,0}}	{key:GTS,value:{mean:73,36585365853658,stdev:16,31063710612963,min:45,0,max:99,0,n:41,sum:3008,0}},{key:sport,value:{mean:91,94117647058823,stdev:12,88624706118116,min:24,0,max:99,0,n:102,sum:9378,0}}	0.50617	0.16174	0.93718	29883	10	2	1	0	91	39	3	7	1	0	45	46	intron_variant
ACVR2A	chr2:147862331	T,G	NA	3.681	NA	NA	NA	NA	0.28671	1	0	0	15.677	NaN	NaN	NaN	NaN	NaN	NA	Na	NA	NA	NA	NA	Na	NA	NA	NA	{key:GTS,value:{mean:27,4390243902439,stdev:5,695735591320438,min:16,0,max:45,0,n:41,sum:1125,0}},{key:sport,value:{mean:37,754901960784316,stdev:9,78437757847843,min:15,0,max:67,0,n:102,sum:3851,0}}	{key:GTS,value:{mean:72,73170731707317,stdev:14,437458715377815,min:34,0,max:99,0,n:41,sum:2982,0}},{key:sport,value:{mean:90,54901960784314,stdev:12,254352928877903,min:39,0,max:99,0,n:102,sum:9236,0}}	0.5	0.5	NA	NA	0	1	102	40	0	0	0	0	49	53	0	0	intron_variant
ACVR2A	chr2:147862358	G,A	rs116464528	8.889	0.0137858	53	26	1886	0.55992	1	Infinity	0.1657	Infinity	1	1	1.8599	0.095408	111.1	0.45128	1	1.5426	0.31466	4.5934	0.75757	1	1.0677	0.20504	3.5309	{key:GTS,value:{mean:26,804878048780488,stdev:5,947819900643747,min:14,0,max:45,0,n:41,sum:1099,0}},{key:sport,value:{mean:38,07843137254902,stdev:9,841574752946771,min:15,0,max:67,0,n:102,sum:3884,0}}	{key:GTS,value:{mean:67,63414634146342,stdev:17,35533389235624,min:15,0,max:99,0,n:41,sum:2773,0}},{key:sport,value:{mean:90,82352941176471,stdev:13,786475160358192,min:25,0,max:99,0,n:102,sum:9264,0}}	0.5	0.50739	0.0095827	4	3	0	99	41	0	0	1	2	48	51	0	0	intron_variant
ACVR2A	chr2:147862369	A,AT	rs199788018	NA	0.0323436	56	61	1886	0.36075	1	2.2744	0.48018	21.575	0.54107	1	1.6576	0.40589	7.9783	0.87379	1	1.0409	0.51057	1.9067	0.1079	1	1.7046	0.79494	3.3397	{key:GTS,value:{mean:26,26829268292683,stdev:6,176368773916421,min:14,0,max:47,0,n:41,sum:1077,0}},{key:sport,value:{mean:38,55882352941177,stdev:9,538953707383383,min:15,0,max:67,0,n:102,sum:3933,0}}	{key:GTS,value:{mean:70,4390243902439,stdev:16,150283212026764,min:39,0,max:99,0,n:41,sum:2888,0}},{key:sport,value:{mean:93,13725490196079,stdev:11,021404500802923,min:42,0,max:99,0,n:102,sum:9500,0}}	0.50617	0.13505	0.051913	97	9	2	92	39	1	0	2	7	46	46	1	0	NA
ACVR2A	chr2:147862373	G,A	rs185166115	11.26	0.0323436	61	61	1886	0.36075	1	2.2744	0.48018	21.575	0.54107	1	1.6576	0.40589	7.9783	0.87384	1	1.0403	0.51027	1.9056	0.1079	1	1.7046	0.79494	3.3397	{key:GTS,value:{mean:26,073170731707318,stdev:6,326060092025987,min:13,0,max:47,0,n:41,sum:1069,0}},{key:sport,value:{mean:38,588235294117645,stdev:9,432269330810614,min:16,0,max:67,0,n:102,sum:3936,0}}	{key:GTS,value:{mean:68,6829268292683,stdev:17,571372261180613,min:36,0,max:99,0,n:41,sum:2816,0}},{key:sport,value:{mean:91,45098039215686,stdev:15,209405920370306,min:13,0,max:99,0,n:102,sum:9328,0}}	0.50617	0.13505	0.051942	97	9	2	92	39	1	0	2	7	46	46	1	0	intron_variant
ACVR2A	chr2:147863303	G,T	NA	0.752	NA	NA	NA	NA	1	1	Infinity	0.010322	Infinity	0.48039	1	0	0	36.057	NA	Na	NA	NA	NA	NA	Na	NA	NA	NA	{key:GTS,value:{mean:27,048780487804876,stdev:8,117885161074888,min:12,0,max:44,0,n:41,sum:1109,0}},{key:sport,value:{mean:37,450980392156865,stdev:9,402364586801818,min:13,0,max:66,0,n:102,sum:3820,0}}	{key:GTS,value:{mean:69,51219512195122,stdev:20,121729488800504,min:19,0,max:99,0,n:41,sum:2850,0}},{key:sport,value:{mean:90,11764705882354,stdev:12,682622136908012,min:33,0,max:99,0,n:102,sum:9192,0}}	0.5	0.5	NA	NA	1	0	101	41	0	0	1	0	48	53	0	0	intron_variant
ACVR2A	chr2:147864011	T,G	NA	17.06	NA	NA	NA	NA	1	1	Infinity	0.010322	Infinity	0.48039	1	0	0	36.057	0.18916	1	4.8514	0.12053	28.259	NA	Na	NA	NA	NA	{key:GTS,value:{mean:25,878048780487806,stdev:7,79366572679603,min:15,0,max:54,0,n:41,sum:1061,0}},{key:sport,value:{mean:38,705882352941174,stdev:9,763465548439811,min:23,0,max:66,0,n:102,sum:3948,0}}	{key:GTS,value:{mean:68,63414634146342,stdev:17,682506302821313,min:27,0,max:99,0,n:41,sum:2814,0}},{key:sport,value:{mean:90,20588235294117,stdev:13,016082235852448,min:47,0,max:99,0,n:102,sum:9201,0}}	0.5	0.5	0.0010142	0	1	0	101	41	0	0	1	0	48	53	0	0	intron_variant
ACVR2A	chr2:147864972	T,C	NA	0.008	0.0111347	50	21	1886	1	1	Infinity	0.075303	Infinity	1	1	0.92418	0.011667	73.215	0.026435	1	8.1993	0.97005	30.956	1	1	0.87934	0.099252	3.6403	{key:GTS,value:{mean:24,097560975609756,stdev:5,61706840494169,min:13,0,max:39,0,n:41,sum:988,0}},{key:sport,value:{mean:38,0,stdev:8,2378847465863,min:18,0,max:62,0,n:102,sum:3876,0}}	{key:GTS,value:{mean:63,390243902439025,stdev:15,453909520011655,min:36,0,max:99,0,n:41,sum:2599,0}},{key:sport,value:{mean:90,56862745098039,stdev:14,834716703892143,min:3,0,max:99,0,n:102,sum:9238,0}}	0.5	0.50246	0.001206	0	2	0	100	41	0	0	1	1	48	52	0	0	intron_variant
ACVR2A	chr2:147865992	G,T	NA	0.164	0.00424178	48	8	1886	1	1	Infinity	0.075303	Infinity	1	1	0.92418	0.011667	73.215	0.023028	1	8.8501	1.0456	33.494	0.25453	1	2.3229	0.23876	11.747	{key:GTS,value:{mean:24,951219512195124,stdev:6,231122592012803,min:8,0,max:38,0,n:41,sum:1023,0}},{key:sport,value:{mean:35,245098039215684,stdev:9,724071884246655,min:18,0,max:73,0,n:102,sum:3595,0}}	{key:GTS,value:{mean:66,46341463414635,stdev:16,097413155271024,min:24,0,max:99,0,n:41,sum:2725,0}},{key:sport,value:{mean:83,91176470588235,stdev:19,961778645444785,min:0,0,max:99,0,n:102,sum:8559,0}}	0.5	0.50246	0.0011174	0	2	0	100	41	0	0	1	1	48	52	0	0	intron_variant
ACVR2A	chr2:147866265	A,G	rs73964119	12.51	0.004772	55	9	1886	1	1	Infinity	0.010322	Infinity	0.48039	1	0	0	36.057	0.61487	1	1.0525	0.026435	5.973	1	1	1.0274	0.023326	7.4794	{key:GTS,value:{mean:27,609756097560975,stdev:5,9258756635231595,min:13,0,max:40,0,n:41,sum:1132,0}},{key:sport,value:{mean:35,627450980392155,stdev:9,924145212983406,min:12,0,max:73,0,n:102,sum:3634,0}}	{key:GTS,value:{mean:74,02439024390245,stdev:15,575916063383328,min:36,0,max:99,0,n:41,sum:3035,0}},{key:sport,value:{mean:86,49019607843137,stdev:15,740384614255476,min:33,0,max:99,0,n:102,sum:8822,0}}	0.5	0.5	0.0046588	0	1	0	101	41	0	0	1	0	48	53	0	0	intron_variant
ACVR2A	chr2:147867458	C,T	NA	2.172	0.00636267	57	12	1886	1	1	Infinity	0.010322	Infinity	0.48039	1	0	0	36.057	1	11	0.65865	0.016562	3.728	1	1	0.76941	0.017909	5.2493	{key:GTS,value:{mean:23,634146341463413,stdev:6,419315735743924,min:10,0,max:40,0,n:41,sum:969,0}},{key:sport,value:{mean:36,029411764705884,stdev:9,636995588237271,min:21,0,max:63,0,n:102,sum:3675,0}}	{key:GTS,value:{mean:62,78048780487805,stdev:16,847250908580914,min:30,0,max:99,0,n:41,sum:2574,0}},{key:sport,value:{mean:86,50980392156863,stdev:13,65165011791415,min:42,0,max:99,0,n:102,sum:8824,0}}	0.5	0.5	0.0074236	2	1	0	101	41	0	0	1	0	48	53	0	0	intron_variant
ACVR2A	chr2:147867813	C,G	rs72853855	8.894	0.0137858	53	26	1886	0.1102	1	Infinity	0.69485	Infinity	0.72282	1	1.5643	0.2951	10.35	0.065804	1	2.0575	0.87418	4.147	0.013962	1	2.9176	1.1259	6.7515	{key:GTS,value:{mean:25,951219512195124,stdev:7,264854318490322,min:13,0,max:41,0,n:41,sum:1064,0}},{key:sport,value:{mean:35,1078431372549,stdev:9,204545832108941,min:16,0,max:63,0,n:102,sum:3581,0}}	{key:GTS,value:{mean:68,78048780487805,stdev:18,62271389816151,min:30,0,max:99,0,n:41,sum:2820,0}},{key:sport,value:{mean:86,26470588235294,stdev:18,030979044568046,min:28,0,max:99,0,n:102,sum:8799,0}}	0.5	0.56642	0.01945	14	8	0	94	41	0	0	3	5	46	48	0	0	intron_variant
ACVR2A	chr2:147867886	T,C	rs182514471	4.546	0.00159067	56	3	1886	1	1	Infinity	0.010322	Infinity	0.48039	1	0	0	36.057	0.57218	1	1.1835	0.029715	6.7224	0.3371	1	3.0891	0.058612	38.686	{key:GTS,value:{mean:26,365853658536587,stdev:7,20012228067225,min:12,0,max:41,0,n:41,sum:1081,0}},{key:sport,value:{mean:34,81372549019608,stdev:8,971338230728716,min:12,0,max:63,0,n:102,sum:3551,0}}	{key:GTS,value:{mean:69,17073170731707,stdev:20,12388756389074,min:30,0,max:99,0,n:41,sum:2836,0}},{key:sport,value:{mean:86,08823529411765,stdev:15,005295105379906,min:30,0,max:99,0,n:102,sum:8781,0}}	0.5	0.5	0.004145	1	1	0	101	41	0	0	1	0	48	53	0	0	intron_variant
ACVR2A	chr2:147867908	C,T	rs151066686	3.417	NA	NA	NA	NA	0.081487	1	0	0	2.1295	NaN	NaN	NaN	NaN	NaN	1	1	0	0	11.901	NA	Na	NA	NA	NA	{key:GTS,value:{mean:26,0,stdev:7,345149386649337,min:12,0,max:41,0,n:41,sum:1066,0}},{key:sport,value:{mean:35,23529411764706,stdev:9,105241402177443,min:12,0,max:63,0,n:102,sum:3594,0}}	{key:GTS,value:{mean:69,02439024390245,stdev:18,92538339963867,min:36,0,max:99,0,n:41,sum:2830,0}},{key:sport,value:{mean:87,36274509803921,stdev:15,047499444202021,min:30,0,max:99,0,n:102,sum:8911,0}}	0.50617	0.5	0.001558	0	0	2	102	39	0	0	0	0	49	53	0	0	intron_variant
ACVR2A	chr2:147868453	C,A	rs6711374	0.064	1	150	1886	1886	NaN	NaN	NaN	NaN	NaN	NaN	NaN	NaN	NaN	NaN	1	1	Infinity	0.0098612	Infinity	NaN	Na	NaN	NaN	NaN	{key:GTS,value:{mean:23,048780487804876,stdev:6,581389947020403,min:6,0,max:38,0,n:41,sum:945,0}},{key:sport,value:{mean:32,96078431372549,stdev:9,199234376313179,min:15,0,max:66,0,n:102,sum:3362,0}}	{key:GTS,value:{mean:68,48780487804878,stdev:18,515809923755942,min:18,0,max:99,0,n:41,sum:2808,0}},{key:sport,value:{mean:86,41176470588235,stdev:15,66208919851641,min:31,0,max:99,0,n:102,sum:8814,0}}	0.5	0.5	0.99979	34001	0	0	0	0	102	41	0	0	0	0	49	53	intron_variant
ACVR2A	chr2:147868571	T,C	rs13000597	1.29	0.335631	150	633	1886	0.66081	1	0.87044	0.4774	1.614	0.080143	1	1.8362	0.93079	3.6953	0.11366	1	0.77076	0.55363	1.059	0.041478	1	0.71272	0.50466	0.99458	{key:GTS,value:{mean:21,926829268292682,stdev:7,178525712837912,min:7,0,max:43,0,n:41,sum:899,0}},{key:sport,value:{mean:23,147058823529413,stdev:8,68895744871382,min:7,0,max:56,0,n:102,sum:2361,0}}	{key:GTS,value:{mean:72,48780487804878,stdev:30,097501679982713,min:0,0,max:99,0,n:41,sum:2972,0}},{key:sport,value:{mean:70,46078431372548,stdev:26,23486363549633,min:0,0,max:99,0,n:102,sum:7187,0}}	0.35905	0.16711	0.31838	3447	34	20	58	19	10	2	16	18	31	27	2	8	intron_variant
ACVR2A	chr2:147868579	C,T	NA	0.177	NA	NA	NA	NA	1	1	Infinity	0.010322	Infinity	0.48039	1	0	0	36.057	NA	Na	NA	NA	NA	NA	Na	NA	NA	NA	{key:GTS,value:{mean:23,951219512195124,stdev:6,899809893147093,min:7,0,max:43,0,n:41,sum:982,0}},{key:sport,value:{mean:23,647058823529413,stdev:7,742988047162449,min:5,0,max:55,0,n:102,sum:2412,0}}	{key:GTS,value:{mean:61,26829268292683,stdev:21,662628705928615,min:0,0,max:99,0,n:41,sum:2512,0}},{key:sport,value:{mean:56,84313725490196,stdev:23,595340640930644,min:8,0,max:99,0,n:102,sum:5798,0}}	0.5	0.5	NA	NA	1	0	101	41	0	0	1	0	48	53	0	0	intron_variant
ACVR2A	chr2:147869061	C,G	NA	0.039	NA	NA	NA	NA	0.28671	1	0	0	15.677	NaN	NaN	NaN	NaN	NaN	NaN	Na	NaN	NaN	NaN	NA	Na	NA	NA	NA	{key:GTS,value:{mean:24,75609756097561,stdev:6,810252270693195,min:10,0,max:42,0,n:41,sum:1015,0}},{key:sport,value:{mean:34,38235294117647,stdev:8,166219416701157,min:16,0,max:62,0,n:102,sum:3507,0}}	{key:GTS,value:{mean:68,29268292682927,stdev:20,0781933674189,min:19,0,max:99,0,n:41,sum:2800,0}},{key:sport,value:{mean:86,62745098039215,stdev:16,46322197554977,min:17,0,max:99,0,n:102,sum:8836,0}}	0.5	0.5	0	0	0	1	102	40	0	0	0	0	49	53	0	0	intron_variant
ACVR2A	chr2:147869127	C,A	rs62169482	2.9	0.133616	150	252	1886	0.69702	1	1.2893	0.55703	3.2638	0.3164	1	0.65563	0.26619	1.5752	0.04113	1	0.65939	0.42569	0.98684	0.91378	1	1.0316	0.65187	1.5826	{key:GTS,value:{mean:23,390243902439025,stdev:6,12423434250968,min:10,0,max:35,0,n:41,sum:959,0}},{key:sport,value:{mean:33,833333333333336,stdev:8,326762115027746,min:21,0,max:66,0,n:102,sum:3451,0}}	{key:GTS,value:{mean:68,51219512195122,stdev:22,110721327457046,min:11,0,max:99,0,n:41,sum:2809,0}},{key:sport,value:{mean:86,73529411764706,stdev:15,682465836641146,min:21,0,max:99,0,n:102,sum:8847,0}}	0.22097	0.84315	0.19438	1311	24	7	76	33	2	1	12	12	35	41	2	0	intron_variant
ACVR2A	chr2:147869425	C,T	NA	4.456	NA	NA	NA	NA	1	1	Infinity	0.010322	Infinity	0.48039	1	0	0	36.057	0.00299	1	Infinity	8.5501	Infinity	NA	Na	NA	NA	NA	{key:GTS,value:{mean:25,29268292682927,stdev:5,601584716710887,min:9,0,max:39,0,n:41,sum:1037,0}},{key:sport,value:{mean:35,8235294117647,stdev:9,003715752242197,min:17,0,max:74,0,n:102,sum:3654,0}}	{key:GTS,value:{mean:66,04878048780488,stdev:14,832316759832546,min:24,0,max:99,0,n:41,sum:2708,0}},{key:sport,value:{mean:87,38235294117646,stdev:14,077547216761142,min:39,0,max:99,0,n:102,sum:8913,0}}	0.5	0.5	0	0	1	0	101	41	0	0	1	0	48	53	0	0	intron_variant
ACVR2A	chr2:147869713	G,A	NA	14.63	NA	NA	NA	NA	0.28671	1	0	0	15.677	NaN	NaN	NaN	NaN	NaN	NA	Na	NA	NA	NA	NA	Na	NA	NA	NA	{key:GTS,value:{mean:25,48780487804878,stdev:6,0086196264687874,min:9,0,max:37,0,n:41,sum:1045,0}},{key:sport,value:{mean:22,029411764705884,stdev:7,6523171966084,min:9,0,max:62,0,n:102,sum:2247,0}}	{key:GTS,value:{mean:68,82926829268293,stdev:18,907867041260104,min:24,0,max:99,0,n:41,sum:2822,0}},{key:sport,value:{mean:58,13725490196079,stdev:15,555743668879593,min:24,0,max:99,0,n:102,sum:5930,0}}	0.5	0.5	NA	NA	0	1	102	40	0	0	0	0	49	53	0	0	intron_variant
ACVR2A	chr2:147869723	G,A	NA	18.29	NA	NA	NA	NA	0.28671	1	0	0	15.677	NaN	NaN	NaN	NaN	NaN	NA	Na	NA	NA	NA	NA	Na	NA	NA	NA	{key:GTS,value:{mean:25,390243902439025,stdev:6,629122918774313,min:8,0,max:38,0,n:41,sum:1041,0}},{key:sport,value:{mean:21,676470588235293,stdev:6,8387043904040095,min:9,0,max:62,0,n:102,sum:2211,0}}	{key:GTS,value:{mean:67,34146341463415,stdev:18,998857162160405,min:22,0,max:99,0,n:41,sum:2761,0}},{key:sport,value:{mean:57,833333333333336,stdev:15,922042516853683,min:25,0,max:99,0,n:102,sum:5899,0}}	0.5	0.5	NA	NA	0	1	102	40	0	0	0	0	49	53	0	0	intron_variant
ACVR2A	chr2:147870434	C,T	rs17691284	16.81	0.133616	150	252	1886	0.69702	1	1.2893	0.55703	3.2638	0.3164	1	0.65563	0.26619	1.5752	0.041149	1	0.65845	0.42508	0.98544	0.91378	1	1.0316	0.65187	1.5826	{key:GTS,value:{mean:24,73170731707317,stdev:6,875280536161569,min:9,0,max:40,0,n:41,sum:1014,0}},{key:sport,value:{mean:31,901960784313726,stdev:10,163863133788434,min:15,0,max:61,0,n:102,sum:3254,0}}	{key:GTS,value:{mean:70,29268292682927,stdev:22,750227983246855,min:3,0,max:99,0,n:41,sum:2882,0}},{key:sport,value:{mean:84,84313725490196,stdev:17,33563998492826,min:31,0,max:99,0,n:102,sum:8654,0}}	0.22097	0.84315	0.1946	1317	24	7	76	33	2	1	12	12	35	41	2	0	intron_variant
ACVR2A	chr2:147870481	T,G	rs17742246	11.75	0.133616	150	252	1886	0.69702	1	1.2893	0.55703	3.2638	0.3164	1	0.65563	0.26619	1.5752	0.041148	1	0.65848	0.42509	0.98548	0.91378	1	1.0316	0.65187	1.5826	{key:GTS,value:{mean:24,878048780487806,stdev:6,375238386556642,min:13,0,max:40,0,n:41,sum:1020,0}},{key:sport,value:{mean:33,0,stdev:9,631443603237935,min:14,0,max:56,0,n:102,sum:3366,0}}	{key:GTS,value:{mean:71,7560975609756,stdev:20,51624042938511,min:29,0,max:99,0,n:41,sum:2942,0}},{key:sport,value:{mean:87,0,stdev:15,216090554564463,min:48,0,max:99,0,n:102,sum:8874,0}}	0.22097	0.84315	0.19459	1318	24	7	76	33	2	1	12	12	35	41	2	0	intron_variant
ACVR2A	chr2:147870593	G,A	rs1424943	0.775	1	150	1886	1886	NaN		NaN	NaN	NaN	NaN	NaN	NaN	NaN	NaN	1	1	Infinity	0.017904	Infinity	NaN	Na	NaN	NaN	NaN	{key:GTS,value:{mean:24,5609756097561,stdev:6,477159797950457,min:9,0,max:38,0,n:41,sum:1007,0}},{key:sport,value:{mean:33,53921568627451,stdev:10,058331410199262,min:14,0,max:73,0,n:102,sum:3421,0}}	{key:GTS,value:{mean:71,78048780487805,stdev:19,24237219177834,min:24,0,max:99,0,n:41,sum:2943,0}},{key:sport,value:{mean:88,3529411764706,stdev:12,999733827458716,min:42,0,max:99,0,n:102,sum:9012,0}}	0.5	0.5	0.99965	33999	0	0	0	0	102	41	0	0	0	0	49	53	intron_variant
ACVR2A	chr2:147870904	TTTAA,T	rs146895772	NA	0.0323436	53	61	1886	0.36075	1	2.2744	0.48018	21.575	0.54107	1	1.6576	0.40589	7.9783	0.87365	1	1.0429	0.51153	1.9104	0.1079	1	1.7046	0.79494	3.3397	{key:GTS,value:{mean:22,195121951219512,stdev:6,534036634518167,min:9,0,max:34,0,n:41,sum:910,0}},{key:sport,value:{mean:31,88235294117647,stdev:7,868146401599368,min:13,0,max:61,0,n:102,sum:3252,0}}	{key:GTS,value:{mean:62,0,stdev:19,337818375199284,min:27,0,max:99,0,n:41,sum:2542,0}},{key:sport,value:{mean:83,76470588235294,stdev:16,0043967430695,min:36,0,max:99,0,n:102,sum:8544,0}}	0.50617	0.13505	0.05182	95	9	2	92	39	1	0	2	7	46	46	1	0	NA
ACVR2A	chr2:147871413	A,T	NA	14.42	0.0174973	50	33	1886	1	1	Infinity	0.075303	Infinity	1	1	0.92418	0.011667	73.215	0.44742	1	0.506	0.060804	1.8553	0.57226	1	0.55608	0.064182	2.2021	{key:GTS,value:{mean:19,097560975609756,stdev:7,46962916782477,min:6,0,max:42,0,n:41,sum:783,0}},{key:sport,value:{mean:37,294117647058826,stdev:8,83685268621831,min:17,0,max:61,0,n:102,sum:3804,0}}	{key:GTS,value:{mean:50,68292682926829,stdev:19,005055841307897,min:15,0,max:99,0,n:41,sum:2078,0}},{key:sport,value:{mean:90,98039215686275,stdev:11,771501305418438,min:51,0,max:99,0,n:102,sum:9280,0}}	0.5	0.50246	0.019192	7	2	0	100	41	0	0	1	1	48	52	0	0	intron_variant
ACVR2A	chr2:147872563	C,T	rs80124591	4.297	0.0323436	150	61	1886	0.36075	1	2.2744	0.48018	21.575	0.54107	1	1.6576	0.40589	7.9783	0.87351	1	1.0449	0.51254	1.9142	0.1079	1	1.7046	0.79494	3.3397	{key:GTS,value:{mean:20,195121951219512,stdev:7,425136977286641,min:2,0,max:36,0,n:41,sum:828,0}},{key:sport,value:{mean:36,029411764705884,stdev:10,073704735843688,min:15,0,max:63,0,n:102,sum:3675,0}}	{key:GTS,value:{mean:56,048780487804876,stdev:22,100602816535428,min:6,0,max:99,0,n:41,sum:2298,0}},{key:sport,value:{mean:89,46078431372548,stdev:13,758898417364748,min:39,0,max:99,0,n:102,sum:9125,0}}	0.50617	0.13505	0.051724	94	9	2	92	39	1	0	2	7	46	46	1	0	intron_variant
ACVR2A	chr2:147872669	TG,T	rs369873404	NA	0.00848356	48	16	1886	0.32451	1	0.39751	0.028348	5.5703	1	1	0.92418	0.011667	73.215	0.10889	1	3.6173	0.43187	13.423	0.69313	1	1.1571	0.12815	4.9776	{key:GTS,value:{mean:19,878048780487806,stdev:6,707095340015638,min:4,0,max:33,0,n:41,sum:815,0}},{key:sport,value:{mean:39,22549019607843,stdev:9,03251953075293,min:19,0,max:63,0,n:102,sum:4001,0}}	{key:GTS,value:{mean:54,26829268292683,stdev:19,722494759134626,min:12,0,max:99,0,n:41,sum:2225,0}},{key:sport,value:{mean:92,7156862745098,stdev:11,30883521591819,min:49,0,max:99,0,n:102,sum:9457,0}}	0.50617	0.50246	0.0027297	1	2	2	100	39	0	0	1	1	48	52	0	0	NA
ACVR2A	chr2:147873660	GAGAC,G	rs140068513	NA	0.133086	55	251	1886	0.69702	1	1.2893	0.55703	3.2638	0.3164	1	0.65563	0.26619	1.5752	0.041127	1	0.66097	0.42672	0.98922	0.82906	1	1.0363	0.65482	1.59	{key:GTS,value:{mean:22,878048780487806,stdev:7,852901039063702,min:4,0,max:39,0,n:41,sum:938,0}},{key:sport,value:{mean:35,86274509803921,stdev:8,693065994573232,min:22,0,max:64,0,n:102,sum:3658,0}}	{key:GTS,value:{mean:68,78048780487805,stdev:23,681331739004417,min:12,0,max:99,0,n:41,sum:2820,0}},{key:sport,value:{mean:92,26470588235294,stdev:12,689293364485106,min:31,0,max:99,0,n:102,sum:9411,0}}	0.22097	0.84315	0.194	1299	24	7	76	33	2	1	12	12	35	41	2	0	NA
ACVR2A	chr2:147875016	T,C	NA	8.152	NA	NA	NA	NA	1	1	Infinity	0.010322	Infinity	1	1	Infinity	0.023705	Infinity	0.0089621	1	167.72	2.82	3361.8	NA	Na	NA	NA	NA	{key:GTS,value:{mean:20,951219512195124,stdev:7,261496249471088,min:1,0,max:36,0,n:41,sum:859,0}},{key:sport,value:{mean:36,23529411764706,stdev:10,647817110902137,min:17,0,max:74,0,n:102,sum:3696,0}}	{key:GTS,value:{mean:56,34146341463415,stdev:18,96802155631569,min:3,0,max:99,0,n:41,sum:2310,0}},{key:sport,value:{mean:86,70588235294117,stdev:15,46316827952997,min:39,0,max:99,0,n:102,sum:8844,0}}	0.5	0.5	2.9464e-05	0	1	0	101	41	0	0	0	1	49	52	0	0	intron_variant
ACVR2A	chr2:147875277	A,T	rs114341083	3.93	0.00848356	47	16	1886	1	1	0.8026	0.041251	47.892	1	1	0.92418	0.011667	73.215	0.44741	1	0.50518	0.060705	1.8523	0.69313	1	1.1571	0.12815	4.9776	{key:GTS,value:{mean:21,073170731707318,stdev:8,871412690050674,min:2,0,max:42,0,n:41,sum:864,0}},{key:sport,value:{mean:35,63725490196079,stdev:10,202642118095037,min:14,0,max:66,0,n:102,sum:3635,0}}	{key:GTS,value:{mean:57,41463414634146,stdev:23,291342063308715,min:6,0,max:99,0,n:41,sum:2354,0}},{key:sport,value:{mean:87,02941176470588,stdev:15,140165954974718,min:36,0,max:99,0,n:102,sum:8877,0}}	0.5	0.50246	0.019222	13	2	1	100	40	0	0	1	1	48	52	0	0	intron_variant
ACVR2A	chr2:147875385	C,T	rs78028847	1.069	0.0323436	150	61	1886	0.36075	1	2.2744	0.48018	21.575	0.54107	1	1.6576	0.40589	7.9783	0.874	1	1.0381	0.50919	1.9016	0.1079	1	1.7046	0.79494	3.3397	{key:GTS,value:{mean:22,24390243902439,stdev:9,121886004723192,min:4,0,max:41,0,n:41,sum:912,0}},{key:sport,value:{mean:39,509803921568626,stdev:9,460697957545532,min:12,0,max:66,0,n:102,sum:4030,0}}	{key:GTS,value:{mean:60,609756097560975,stdev:24,14779497965676,min:12,0,max:99,0,n:41,sum:2485,0}},{key:sport,value:{mean:92,1470588235294,stdev:12,642441017418005,min:27,0,max:99,0,n:102,sum:9399,0}}	0.50617	0.13505	0.052047	97	9	2	92	39	1	0	2	7	46	46	1	0	intron_variant
ACVR2A	chr2:147875494	T,TA	rs201460352	NA	0.004772	48	9	1886	1	1	Infinity	0.010322	Infinity	0.48039	1	0	0	36.057	0.5905	1	1.1252	0.028256	6.39	1	1	1.0274	0.023326	7.4794	{key:GTS,value:{mean:21,463414634146343,stdev:8,565664757070378,min:5,0,max:40,0,n:41,sum:880,0}},{key:sport,value:{mean:38,21568627450981,stdev:10,01824556181722,min:17,0,max:68,0,n:102,sum:3898,0}}	{key:GTS,value:{mean:57,21951219512195,stdev:21,80345933072173,min:15,0,max:99,0,n:41,sum:2346,0}},{key:sport,value:{mean:90,13725490196079,stdev:12,307370034671052,min:48,0,max:99,0,n:102,sum:9194,0}}	0.5	0.5	0.0043588	0	1	0	101	41	0	0	1	0	48	53	0	0	NA
ACVR2A	chr2:147875987	T,C	NA	7.017	NA	NA	NA	NA	0.28671	1	0	0	15.677	NaN	NaN	NaN	NaN	NaN	NA	Na	NA	NA	NA	NA	Na	NA	NA	NA	{key:GTS,value:{mean:23,024390243902438,stdev:7,475122333212357,min:4,0,max:40,0,n:41,sum:944,0}},{key:sport,value:{mean:34,36274509803921,stdev:9,675914321377228,min:18,0,max:66,0,n:102,sum:3505,0}}	{key:GTS,value:{mean:62,829268292682926,stdev:18,206006029938724,min:27,0,max:99,0,n:41,sum:2576,0}},{key:sport,value:{mean:84,2843137254902,stdev:14,309860477376047,min:48,0,max:99,0,n:102,sum:8597,0}}	0.5	0.5	NA	NA	0	1	102	40	0	0	0	0	49	53	0	0	intron_variant
ACVR2A	chr2:147876367	A,C	rs17742342	9.695	0.135737	150	256	1886	0.69702	1	1.2893	0.55703	3.2638	0.3164	1	0.65563	0.26619	1.5752	0.03386	1	0.65236	0.42118	0.97631	0.91465	1	1.013	0.64026	1.5537	{key:GTS,value:{mean:24,414634146341463,stdev:8,296268952046319,min:3,0,max:42,0,n:41,sum:1001,0}},{key:sport,value:{mean:40,69607843137255,stdev:9,052991289511233,min:14,0,max:73,0,n:102,sum:4151,0}}	{key:GTS,value:{mean:71,97560975609755,stdev:24,061392823945116,min:9,0,max:99,0,n:41,sum:2951,0}},{key:sport,value:{mean:96,03921568627452,stdev:8,351260992758215,min:39,0,max:99,0,n:102,sum:9796,0}}	0.22097	0.84315	0.19606	1330	24	7	76	33	2	1	12	12	35	41	2	0	intron_variant
ACVR2A	chr2:147876866	A,G	NA	3.318	0.00212089	48	4	1886	0.49194	1	0.40048	0.0050668	31.705	1	1	Infinity	0.023705	Infinity	0.28082	1	3.0693	0.076641	17.649	0.40193	1	2.3164	0.046835	23.554	{key:GTS,value:{mean:24,658536585365855,stdev:8,007952620707162,min:5,0,max:40,0,n:41,sum:1011,0}},{key:sport,value:{mean:36,205882352941174,stdev:8,431195848581607,min:16,0,max:60,0,n:102,sum:3693,0}}	{key:GTS,value:{mean:67,51219512195122,stdev:20,998399417771555,min:15,0,max:99,0,n:41,sum:2768,0}},{key:sport,value:{mean:85,23529411764706,stdev:16,671671682173958,min:38,0,max:99,0,n:102,sum:8694,0}}	0.5	0.5	0.0016023	0	1	1	101	40	0	0	0	1	49	52	0	0	intron_variant
ACVR2A	chr2:147877039	C,CAT	rs10628410	NA	0.335631	69	633	1886	0.66373	1	0.86316	0.47666	1.5873	0.040795	1	1.9989	1.0185	4.0082	0.20057	1	0.81034	0.58459	1.1096	0.084542	1	0.7491	0.53259	1.0419	{key:GTS,value:{mean:24,317073170731707,stdev:6,855437665095634,min:9,0,max:39,0,n:41,sum:997,0}},{key:sport,value:{mean:39,009803921568626,stdev:9,910872518562648,min:19,0,max:72,0,n:102,sum:3979,0}}	{key:GTS,value:{mean:84,29268292682927,stdev:20,349679571324014,min:20,0,max:99,0,n:41,sum:3456,0}},{key:sport,value:{mean:94,56862745098039,stdev:9,717086027261894,min:51,0,max:99,0,n:102,sum:9646,0}}	0.20787	0.27008	0.31831	3435	36	21	56	18	10	2	16	20	31	25	2	8	NA
ACVR2A	chr2:147877080	G,A	rs183521902	2.861	0.00742312	56	14	1886	1	1	Infinity	0.010322	Infinity	0.48039	1	0	0	36.057	0.72915	1	0.4611	0.011604	2.6062	1	1	0.6588	0.015506	4.373	{key:GTS,value:{mean:24,463414634146343,stdev:7,648043145146982,min:3,0,max:42,0,n:41,sum:1003,0}},{key:sport,value:{mean:40,77450980392157,stdev:10,17003177617137,min:23,0,max:68,0,n:102,sum:4159,0}}	{key:GTS,value:{mean:64,92682926829268,stdev:20,212758882789295,min:9,0,max:99,0,n:41,sum:2662,0}},{key:sport,value:{mean:93,92156862745098,stdev:9,483407878520707,min:60,0,max:99,0,n:102,sum:9580,0}}	0.5	0.5	0.010571	6	1	0	101	41	0	0	1	0	48	53	0	0	intron_variant
ACVR2A	chr2:147877294	G,C	NA	9.553	0.012766	51	24	1880	0.32609	1	Infinity	0.36902	Infinity	0.67279	1	0.61045	0.049994	5.4486	0.0022882	1	5.7066	1.8196	13.693	0.19653	1	1.9423	0.57241	5.2706	{key:GTS,value:{mean:23,634146341463413,stdev:6,884964521795959,min:5,0,max:40,0,n:41,sum:969,0}},{key:sport,value:{mean:41,36274509803921,stdev:10,91571022514517,min:17,0,max:68,0,n:102,sum:4219,0}}	{key:GTS,value:{mean:61,68292682926829,stdev:18,801192261610982,min:15,0,max:99,0,n:41,sum:2529,0}},{key:sport,value:{mean:93,47058823529412,stdev:11,229081538710059,min:51,0,max:99,0,n:102,sum:9534,0}}	0.5	0.52445	0.0043833	0	5	0	97	41	0	0	3	2	46	51	0	0	intron_variant
ACVR2A	chr2:147877659	A,G	rs10171130	0.209	0.960233	150	1811	1886	0.36328	1	0.40104	0.042657	1.8637	0.76974	1	0.76138	0.1838	2.8978	1	1	1.083	0.6052	2.1345	0.1958	1	0.66277	0.34993	1.3642	{key:GTS,value:{mean:21,463414634146343,stdev:6,65196674007059,min:6,0,max:33,0,n:41,sum:880,0}},{key:sport,value:{mean:38,26470588235294,stdev:12,146916392841078,min:18,0,max:73,0,n:102,sum:3903,0}}	{key:GTS,value:{mean:64,7560975609756,stdev:20,486498216171896,min:18,0,max:99,0,n:41,sum:2655,0}},{key:sport,value:{mean:92,61764705882354,stdev:12,245082340372038,min:54,0,max:99,0,n:102,sum:9447,0}}	0.50617	0.16174	0.9366	29845	10	2	1	0	91	39	3	7	1	0	45	46	intron_variant
ACVR2A	chr2:147877884	A,G	rs143624929	0.134	0.00795334	53	15	1886	1	1	Infinity	0.010322	Infinity	1	1	Infinity	0.023705	Infinity	1	1	0.62729	0.015775	3.5501	1	1	0.61457	0.014528	4.0344	{key:GTS,value:{mean:22,975609756097562,stdev:6,334142115197176,min:5,0,max:40,0,n:41,sum:942,0}},{key:sport,value:{mean:38,6078431372549,stdev:11,099511438413511,min:14,0,max:69,0,n:102,sum:3938,0}}	{key:GTS,value:{mean:62,31707317073171,stdev:16,476796729281475,min:12,0,max:99,0,n:41,sum:2555,0}},{key:sport,value:{mean:90,06862745098039,stdev:16,117375719294174,min:0,0,max:99,0,n:102,sum:9187,0}}	0.5	0.5	0.0077918	3	1	0	101	41	0	0	0	1	49	52	0	0	intron_variant
ACVR2A	chr2:147878224	A,C	NA	7.605	0.00636267	50	12	1886	1	1	Infinity	0.010322	Infinity	0.48039	1	0	0	36.057	1	1	0.65871	0.016564	3.7284	1	1	0.76941	0.017909	5.2493	{key:GTS,value:{mean:24,585365853658537,stdev:7,6985130327181714,min:6,0,max:42,0,n:41,sum:1008,0}},{key:sport,value:{mean:39,833333333333336,stdev:10,258505159358018,min:12,0,max:69,0,n:102,sum:4063,0}}	{key:GTS,value:{mean:66,46341463414635,stdev:19,710214710906353,min:15,0,max:99,0,n:41,sum:2725,0}},{key:sport,value:{mean:92,74509803921569,stdev:13,22926514825886,min:36,0,max:99,0,n:102,sum:9460,0}}	0.5	0.5	0.007423	2	1	0	101	41	0	0	1	0	48	53	0	0	intron_variant
ACVR2A	chr2:147878338	T,TA	rs139611257	NA	0.00424178	53	8	1886	1	1	Infinity	0.075303	Infinity	0.22955	1	0	0	4.9131	0.37807	1	1.5315	0.18362	5.6374	0.25453	1	2.3229	0.23876	11.747	{key:GTS,value:{mean:24,26829268292683,stdev:7,231450248382026,min:10,0,max:42,0,n:41,sum:995,0}},{key:sport,value:{mean:39,63725490196079,stdev:9,953607303223768,min:22,0,max:69,0,n:102,sum:4043,0}}	{key:GTS,value:{mean:65,41463414634147,stdev:18,64687982760588,min:30,0,max:99,0,n:41,sum:2682,0}},{key:sport,value:{mean:91,74509803921569,stdev:14,716728026769974,min:0,0,max:99,0,n:102,sum:9358,0}}	0.5	0.50246	0.0064231	1	2	0	100	41	0	0	2	0	47	53	0	0	NA
ACVR2A	chr2:147878425	T,G	NA	7.707	NA	NA	NA	NA	1	1	Infinity	0.010322	Infinity	0.48039	1	0	0	36.057	0.0059807	1	334.16	4.2412	16384	NA	Na	NA	NA	NA	{key:GTS,value:{mean:24,24390243902439,stdev:6,0476985657108795,min:12,0,max:37,0,n:41,sum:994,0}},{key:sport,value:{mean:37,77450980392157,stdev:9,945840457536345,min:17,0,max:69,0,n:102,sum:3853,0}}	{key:GTS,value:{mean:56,0,stdev:15,338457963006805,min:24,0,max:81,0,n:41,sum:2296,0}},{key:sport,value:{mean:89,17647058823529,stdev:13,615455293062023,min:48,0,max:99,0,n:102,sum:9096,0}}	0.5	0.5	1.4725e-05	0	1	0	101	41	0	0	1	0	48	53	0	0	intron_variant
ACVR2A	chr2:147878472	A,G	rs76684667	3.565	0.004772	48	9	1886	1	1	Infinity	0.010322	Infinity	0.48039	1	0	0	36.057	0.59122	1	1.123	0.0282	6.377	1	1	1.0274	0.023326	7.4794	{key:GTS,value:{mean:24,853658536585368,stdev:5,8915440669792805,min:14,0,max:38,0,n:41,sum:1019,0}},{key:sport,value:{mean:38,18627450980392,stdev:9,25216497415379,min:10,0,max:69,0,n:102,sum:3895,0}}	{key:GTS,value:{mean:65,78048780487805,stdev:17,202541212050335,min:38,0,max:99,0,n:41,sum:2697,0}},{key:sport,value:{mean:91,91176470588235,stdev:12,6731946087676,min:24,0,max:99,0,n:102,sum:9375,0}}	0.5	0.5	0.0043675	0	1	0	101	41	0	0	1	0	48	53	0	0	intron_variant
ACVR2A	chr2:147878508	T,G	NA	6.818	NA	NA	NA	NA	1	1	Infinity	0.010322	Infinity	1	1	Infinity	0.023705	Infinity	NA	Na	NA	NA	NA	NA	Na	NA	NA	NA	{key:GTS,value:{mean:25,073170731707318,stdev:5,474509640152163,min:16,0,max:37,0,n:41,sum:1028,0}},{key:sport,value:{mean:38,911764705882355,stdev:9,346387517694255,min:10,0,max:69,0,n:102,sum:3969,0}}	{key:GTS,value:{mean:66,60975609756098,stdev:16,47596630835868,min:34,0,max:99,0,n:41,sum:2731,0}},{key:sport,value:{mean:91,15686274509804,stdev:13,497091261104108,min:27,0,max:99,0,n:102,sum:9298,0}}	0.5	0.5	NA	NA	1	0	101	41	0	0	0	1	49	52	0	0	intron_variant
ACVR2A	chr2:147878557	G,A	NA	1.766	0.0100742	54	19	1886	0.55992	1	Infinity	0.1657	Infinity	1	1	1.8599	0.095408	111.1	1	1	0.99877	0.2039	2.9692	0.46823	1	1.4663	0.27554	5.0455	{key:GTS,value:{mean:24,24390243902439,stdev:5,946019319391712,min:8,0,max:36,0,n:41,sum:994,0}},{key:sport,value:{mean:39,127450980392155,stdev:9,428442127598785,min:10,0,max:69,0,n:102,sum:3991,0}}	{key:GTS,value:{mean:66,02439024390245,stdev:16,41012151212876,min:24,0,max:99,0,n:41,sum:2707,0}},{key:sport,value:{mean:91,70588235294117,stdev:13,95552335330321,min:27,0,max:99,0,n:102,sum:9354,0}}	0.5	0.50739	0.014724	8	3	0	99	41	0	0	1	2	48	51	0	0	intron_variant
ACVR2A	chr2:147878987	G,T	rs1156512	10.83	1	150	1886	1886	NaN		NaN	NaN	NaN	NaN	NaN	NaN	NaN	NaN	1	1	Infinity	0.019504	Infinity	NaN	Na	NaN	NaN	NaN	{key:GTS,value:{mean:22,658536585365855,stdev:5,275852750850941,min:12,0,max:36,0,n:41,sum:929,0}},{key:sport,value:{mean:40,03921568627451,stdev:10,15074764814024,min:18,0,max:69,0,n:102,sum:4084,0}}	{key:GTS,value:{mean:67,46341463414635,stdev:15,289239897161535,min:36,0,max:99,0,n:41,sum:2766,0}},{key:sport,value:{mean:94,95098039215686,stdev:8,349448086703465,min:54,0,max:99,0,n:102,sum:9685,0}}	0.5	0.5	0.99962	33993	0	0	0	0	102	41	0	0	0	0	49	53	intron_variant
ACVR2A	chr2:147879508	A,T	rs1424942	5.918	0.959173	150	1809	1886	0.36328	1	0.40104	0.042657	1.8637	0.76974	1	0.76138	0.1838	2.8978	0.88621	1	1.0903	0.60926	2.1488	0.26991	1	0.68119	0.36016	1.4007	{key:GTS,value:{mean:24,682926829268293,stdev:6,594302878853886,min:10,0,max:42,0,n:41,sum:1012,0}},{key:sport,value:{mean:40,431372549019606,stdev:10,460485689546504,min:21,0,max:70,0,n:102,sum:4124,0}}	{key:GTS,value:{mean:73,39024390243902,stdev:18,219365265349367,min:30,0,max:99,0,n:41,sum:3009,0}},{key:sport,value:{mean:95,72549019607843,stdev:8,952113194216277,min:45,0,max:99,0,n:102,sum:9764,0}}	0.50617	0.16174	0.9362	29826	10	2	1	0	91	39	3	7	1	0	45	46	intron_variant
ACVR2A	chr2:147879893	A,C	rs7560502	0.746	0.132556	150	250	1886	0.69702	1	1.2893	0.55703	3.2638	0.3164	1	0.65563	0.26619	1.5752	0.041125	1	0.66032	0.42629	0.98824	0.8285	1	1.0411	0.65779	1.5975	{key:GTS,value:{mean:26,073170731707318,stdev:7,2427937067244805,min:8,0,max:46,0,n:41,sum:1069,0}},{key:sport,value:{mean:39,0,stdev:8,792822384774759,min:19,0,max:61,0,n:102,sum:3978,0}}	{key:GTS,value:{mean:72,02439024390245,stdev:21,77880800885883,min:21,0,max:99,0,n:41,sum:2953,0}},{key:sport,value:{mean:94,17647058823529,stdev:11,698342236089042,min:32,0,max:99,0,n:102,sum:9606,0}}	0.22097	0.84315	0.19416	1313	24	7	76	33	2	1	12	12	35	41	2	0	intron_variant
ACVR2A	chr2:147881033	A,G	NA	8.336	NA	NA	NA	NA	1	1	Infinity	0.010322	Infinity	0.48039	1	0	0	36.057	0.072128	1	13.961	0.33782	86.551	NA	Na	NA	NA	NA	{key:GTS,value:{mean:24,4390243902439,stdev:5,282501165203915,min:14,0,max:37,0,n:41,sum:1002,0}},{key:sport,value:{mean:38,22549019607843,stdev:8,792718536920853,min:22,0,max:61,0,n:102,sum:3899,0}}	{key:GTS,value:{mean:66,65853658536585,stdev:14,1879539357445,min:42,0,max:99,0,n:41,sum:2733,0}},{key:sport,value:{mean:91,1470588235294,stdev:11,66391877343987,min:60,0,max:99,0,n:102,sum:9297,0}}	0.5	0.5	0.00035275	0	1	0	101	41	0	0	1	0	48	53	0	0	intron_variant
ACVR2A	chr2:147881267	GT,G	NA	NA	NA	NA	NA	NA	0.28671	1	0	0	15.677	NaN	NaN	NaN	NaN	NaN	NA	Na	NA	NA	NA	NA	Na	NA	NA	NA	{key:GTS,value:{mean:23,75609756097561,stdev:6,0476985657108715,min:6,0,max:37,0,n:41,sum:974,0}},{key:sport,value:{mean:36,42156862745098,stdev:8,922802112532136,min:14,0,max:61,0,n:102,sum:3715,0}}	{key:GTS,value:{mean:65,63414634146342,stdev:16,89531050185801,min:18,0,max:99,0,n:41,sum:2691,0}},{key:sport,value:{mean:89,27450980392157,stdev:13,070065231354585,min:42,0,max:99,0,n:102,sum:9106,0}}	0.5	0.5	NA	NA	0	1	102	40	0	0	0	0	49	53	0	0	NA
ACVR2A	chr2:147881923	G,A	rs112002581	0.757	0.0408271	150	77	1886	0.77004	1	0.79446	0.238	3.0613	1	1	0.92117	0.20492	4.1408	0.48046	1	1.2101	0.57056	2.2773	0.57838	1	1.2109	0.54933	2.3998	{key:GTS,value:{mean:23,878048780487806,stdev:7,398731341320287,min:12,0,max:42,0,n:41,sum:979,0}},{key:sport,value:{mean:32,35294117647059,stdev:8,8944210965975,min:16,0,max:61,0,n:102,sum:3300,0}}	{key:GTS,value:{mean:67,17073170731707,stdev:20,33488224824452,min:33,0,max:99,0,n:41,sum:2754,0}},{key:sport,value:{mean:84,8921568627451,stdev:14,960016555737615,min:45,0,max:99,0,n:102,sum:8659,0}}	0.56056	0.11065	0.040855	49	8	5	93	36	1	0	3	5	45	48	1	0	intron_variant
ACVR2A	chr2:147882810	CAA,C	rs70992180	NA	0.33245	59	627	1886	0.66373	1	0.86316	0.47666	1.5873	0.040795	1	1.9989	1.0185	4.0082	0.25701	1	0.82587	0.59579	1.1309	0.099176	1	0.75989	0.54022	1.057	{key:GTS,value:{mean:25,951219512195124,stdev:6,731618946044193,min:14,0,max:46,0,n:41,sum:1064,0}},{key:sport,value:{mean:34,28431372549019,stdev:10,282650008421665,min:8,0,max:66,0,n:102,sum:3497,0}}	{key:GTS,value:{mean:83,36585365853658,stdev:22,05730463329329,min:30,0,max:99,0,n:41,sum:3418,0}},{key:sport,value:{mean:89,3529411764706,stdev:15,21070769571167,min:24,0,max:99,0,n:102,sum:9114,0}}	0.20787	0.27008	0.31421	3328	36	21	56	18	10	2	16	20	31	25	2	8	NA
ACVR2A	chr2:147884244	C,T	rs184394396	7.645	0.00636267	53	12	1886	0.28671	1	0	0	15.677	NaN	NaN	NaN	NaN	NaN	0.64089	1	0	0	2.9557	0.62063	1	0	0	3.3343	{key:GTS,value:{mean:24,073170731707318,stdev:7,106816528233483,min:8,0,max:40,0,n:41,sum:987,0}},{key:sport,value:{mean:38,254901960784316,stdev:8,368575996313506,min:17,0,max:65,0,n:102,sum:3902,0}}	{key:GTS,value:{mean:65,46341463414635,stdev:20,1277596938033,min:21,0,max:99,0,n:41,sum:2684,0}},{key:sport,value:{mean:91,54901960784314,stdev:12,627100835481595,min:48,0,max:99,0,n:102,sum:9338,0}}	0.5	0.5	0.0061623	1	0	1	102	40	0	0	0	0	49	53	0	0	intron_variant
ACVR2A	chr2:147884666	T,G	NA	4.28	0.00159067	40	3	1886	0.28671	1	0	0	15.677	NaN	NaN	NaN	NaN	NaN	1	1	0	0	9.7362	1	1	0	0	22.436	{key:GTS,value:{mean:22,634146341463413,stdev:6,679988672259184,min:7,0,max:43,0,n:41,sum:928,0}},{key:sport,value:{mean:36,63725490196079,stdev:8,648687099373404,min:14,0,max:64,0,n:102,sum:3737,0}}	{key:GTS,value:{mean:62,09756097560975,stdev:17,703251565810724,min:18,0,max:99,0,n:41,sum:2546,0}},{key:sport,value:{mean:89,54901960784314,stdev:12,8579169561246,min:36,0,max:99,0,n:102,sum:9134,0}}	0.5	0.5	0.0018974	0	0	1	102	40	0	0	0	0	49	53	0	0	intron_variant
ACVR2A	chr2:147885016	A,G	NA	8.023	NA	NA	NA	NA	1	1	Infinity	0.010322	Infinity	1	1	Infinity	0.023705	Infinity	0.47119	1	1.5799	0.039621	8.9982	NA	Na	NA	NA	NA	{key:GTS,value:{mean:21,609756097560975,stdev:5,901128659223316,min:2,0,max:34,0,n:41,sum:886,0}},{key:sport,value:{mean:35,85294117647059,stdev:8,913964654365929,min:13,0,max:65,0,n:102,sum:3657,0}}	{key:GTS,value:{mean:56,46341463414634,stdev:18,563138875891642,min:0,0,max:94,0,n:41,sum:2315,0}},{key:sport,value:{mean:85,82352941176471,stdev:18,81822842024682,min:0,0,max:99,0,n:102,sum:8754,0}}	0.5	0.5	0.0031082	0	1	0	101	41	0	0	0	1	49	52	0	0	intron_variant
ACVR2A	chr2:147886387	A,G	rs17742573	6.794	0.0556734	75	105	1886	1	1	0.96263	0.30294	3.6075	0.76974	1	1.3134	0.34509	5.4406	0.427	1	0.76813	0.38977	1.3744	0.87223	1	1.0601	0.52109	1.9767	{key:GTS,value:{mean:22,829268292682926,stdev:6,011786954927268,min:11,0,max:39,0,n:41,sum:936,0}},{key:sport,value:{mean:36,55882352941177,stdev:10,194744445163469,min:14,0,max:70,0,n:102,sum:3729,0}}	{key:GTS,value:{mean:66,17073170731707,stdev:21,031802213378032,min:17,0,max:99,0,n:41,sum:2713,0}},{key:sport,value:{mean:89,67647058823529,stdev:14,793454941692305,min:39,0,max:99,0,n:102,sum:9147,0}}	0.56056	0.6452	0.075243	185	12	5	90	36	0	0	5	7	44	46	0	0	intron_variant
ACVR2A	chr2:147886612	A,G	rs77055899	7.898	0.0201485	73	38	1886	0.55992	1	Infinity	0.1657	Infinity	1	1	1.8599	0.095408	111.1	1	1	0.9191	0.18766	2.7319	0.79234	1	0.72595	0.14211	2.3205	{key:GTS,value:{mean:24,48780487804878,stdev:6,325025599946308,min:11,0,max:38,0,n:41,sum:1004,0}},{key:sport,value:{mean:37,48039215686274,stdev:9,44823916799447,min:17,0,max:67,0,n:102,sum:3823,0}}	{key:GTS,value:{mean:64,07317073170732,stdev:17,921767993008974,min:21,0,max:99,0,n:41,sum:2627,0}},{key:sport,value:{mean:91,3921568627451,stdev:12,012376675211247,min:51,0,max:99,0,n:102,sum:9322,0}}	0.5	0.50739	0.01598	11	3	0	99	41	0	0	1	2	48	51	0	0	intron_variant
ACVR2A	chr2:147887758	A,G	rs13033696	6.085	0.33298	150	628	1886	0.66373	1	0.86316	0.47666	1.5873	0.040795	1	1.9989	1.0185	4.0082	0.25704	1	0.8255	0.59552	1.1304	0.09906	1	0.75807	0.53894	1.0545	{key:GTS,value:{mean:23,073170731707318,stdev:5,307106344453489,min:12,0,max:37,0,n:41,sum:946,0}},{key:sport,value:{mean:39,294117647058826,stdev:9,27741114507633,min:14,0,max:68,0,n:102,sum:4008,0}}	{key:GTS,value:{mean:82,63414634146342,stdev:18,901227341180075,min:42,0,max:99,0,n:41,sum:3388,0}},{key:sport,value:{mean:95,86274509803921,stdev:9,12338002347112,min:42,0,max:99,0,n:102,sum:9778,0}}	0.20787	0.27008	0.3143	3345	36	21	56	18	10	2	16	20	31	25	2	8	intron_variant
ACVR2A	chr2:147890490	A,G	rs10497024	3.398	0.327678	150	618	1886	0.56234	1	0.84214	0.46447	1.5502	0.026596	1	2.1304	1.0776	4.3154	0.25492	1	0.8247	0.5937	1.1312	0.097811	1	0.75748	0.53737	1.0555	{key:GTS,value:{mean:22,073170731707318,stdev:6,368329581120743,min:8,0,max:33,0,n:41,sum:905,0}},{key:sport,value:{mean:26,470588235294116,stdev:9,059396467748922,min:8,0,max:53,0,n:102,sum:2700,0}}	{key:GTS,value:{mean:81,97560975609755,stdev:19,57660102150084,min:27,0,max:99,0,n:41,sum:3361,0}},{key:sport,value:{mean:81,19607843137256,stdev:19,35126241800051,min:11,0,max:99,0,n:102,sum:8282,0}}	0.20787	0.38359	0.3092	3248	37	21	56	18	9	2	17	20	31	25	1	8	intron_variant
ACVR2A	chr2:147890893	T,G	NA	11.1	NA	NA	NA	NA	1	1	Infinity	0.010322	Infinity	1	1	Infinity	0.023705	Infinity	NA	Na	NA	NA	NA	NA	Na	NA	NA	NA	{key:GTS,value:{mean:22,5609756097561,stdev:6,5445892024384085,min:11,0,max:38,0,n:41,sum:925,0}},{key:sport,value:{mean:28,235294117647058,stdev:8,329226208191272,min:11,0,max:59,0,n:102,sum:2880,0}}	{key:GTS,value:{mean:59,26829268292683,stdev:17,89811870512177,min:10,0,max:99,0,n:41,sum:2430,0}},{key:sport,value:{mean:51,07843137254902,stdev:27,273734500758042,min:0,0,max:99,0,n:102,sum:5210,0}}	0.5	0.5	NA	NA	1	0	101	41	0	0	0	1	49	52	0	0	intron_variant
ACVR2A	chr2:147890917	C,T	rs2161984	0.66	0.33245	150	627	1886	0.66373	1	0.86316	0.47666	1.5873	0.040795	1	1.9989	1.0185	4.0082	0.25704	1	0.82556	0.59556	1.1305	0.099176	1	0.75989	0.54022	1.057	{key:GTS,value:{mean:22,926829268292682,stdev:6,38745051587892,min:11,0,max:38,0,n:41,sum:940,0}},{key:sport,value:{mean:33,6764705882353,stdev:9,040390591841502,min:13,0,max:61,0,n:102,sum:3435,0}}	{key:GTS,value:{mean:80,46341463414635,stdev:21,319975244775375,min:37,0,max:99,0,n:41,sum:3299,0}},{key:sport,value:{mean:92,63725490196079,stdev:11,289235907110692,min:45,0,max:99,0,n:102,sum:9449,0}}	0.20787	0.27008	0.31429	3351	36	21	56	18	10	2	16	20	31	25	2	8	intron_variant
ACVR2A	chr2:147890923	C,G	NA	2.076	NA	NA	NA	NA	1	1	Infinity	0.010322	Infinity	1	1	Infinity	0.023705	Infinity	NA	Na	NA	NA	NA	NA	Na	NA	NA	NA	{key:GTS,value:{mean:23,317073170731707,stdev:6,463552690656272,min:11,0,max:40,0,n:41,sum:956,0}},{key:sport,value:{mean:34,98039215686274,stdev:8,984715116717169,min:15,0,max:62,0,n:102,sum:3568,0}}	{key:GTS,value:{mean:61,390243902439025,stdev:15,995240220034498,min:30,0,max:99,0,n:41,sum:2517,0}},{key:sport,value:{mean:86,94117647058823,stdev:15,13651831998402,min:45,0,max:99,0,n:102,sum:8868,0}}	0.5	0.5	NA	NA	1	0	101	41	0	0	0	1	49	52	0	0	intron_variant
ACVR2A	chr2:147891817	G,A	rs2161983	0.051	0.335631	150	633	1886	0.66373	1	0.86316	0.47666	1.5873	0.040795	1	1.9989	1.0185	4.0082	0.20059	1	0.80936	0.58388	1.1083	0.084542	1	0.7491	0.53259	1.0419	{key:GTS,value:{mean:26,853658536585368,stdev:6,099024214676275,min:18,0,max:46,0,n:41,sum:1101,0}},{key:sport,value:{mean:41,745098039215684,stdev:11,575571196265006,min:15,0,max:94,0,n:102,sum:4258,0}}	{key:GTS,value:{mean:87,46341463414635,stdev:16,2752206698548,min:46,0,max:99,0,n:41,sum:3586,0}},{key:sport,value:{mean:96,24509803921569,stdev:7,399571098473739,min:60,0,max:99,0,n:102,sum:9817,0}}	0.20787	0.27008	0.31857	3456	36	21	56	18	10	2	16	20	31	25	2	8	intron_variant
ACVR2A	chr2:147892888	G,GT	rs148172777	NA	0.007431	46	14	1884	1	1	Infinity	0.010322	Infinity	0.48039	1	0	0	36.057	0.73152	1	0.44138	0.011108	2.4946	1	1	0.6581	0.015489	4.3683	{key:GTS,value:{mean:23,0,stdev:6,793109852152741,min:4,0,max:40,0,n:41,sum:943,0}},{key:sport,value:{mean:34,245098039215684,stdev:8,486940688215656,min:14,0,max:60,0,n:102,sum:3493,0}}	{key:GTS,value:{mean:57,853658536585364,stdev:19,043673779115043,min:9,0,max:90,0,n:41,sum:2372,0}},{key:sport,value:{mean:86,3921568627451,stdev:14,898451599204055,min:37,0,max:99,0,n:102,sum:8812,0}}	0.5	0.5	0.011038	6	1	0	101	41	0	0	1	0	48	53	0	0	NA
ACVR2A	chr2:147897436	C,T	rs77903438	4.929	0.00742312	50	14	1886	0.28671	1	0	0	15.677	NaN	NaN	NaN	NaN	NaN	0.12055	1	0	0	1.3812	0.38596	1	0	0	2.7906	{key:GTS,value:{mean:26,975609756097562,stdev:8,402925753186407,min:12,0,max:47,0,n:41,sum:1106,0}},{key:sport,value:{mean:33,13725490196079,stdev:9,920309150470429,min:13,0,max:64,0,n:102,sum:3380,0}}	{key:GTS,value:{mean:72,48780487804878,stdev:20,4392281263494,min:36,0,max:99,0,n:41,sum:2972,0}},{key:sport,value:{mean:82,77450980392157,stdev:15,334765616872433,min:33,0,max:99,0,n:102,sum:8443,0}}	0.5	0.5	0.013066	10	0	1	102	40	0	0	0	0	49	53	0	0	intron_variant
ACVR2A	chr2:147898062	G,A	NA	2.937	0.00159067	41	3	1886	1	1	Infinity	0.010322	Infinity	1	1	Infinity	0.023705	Infinity	0.046793	1	22.328	0.52789	146.1	0.3371	1	3.0891	0.058612	38.686	{key:GTS,value:{mean:23,26829268292683,stdev:5,635360443571538,min:3,0,max:34,0,n:41,sum:954,0}},{key:sport,value:{mean:33,068627450980394,stdev:10,65617726027414,min:15,0,max:64,0,n:102,sum:3373,0}}	{key:GTS,value:{mean:62,5609756097561,stdev:16,324527080869426,min:9,0,max:99,0,n:41,sum:2565,0}},{key:sport,value:{mean:81,8529411764706,stdev:17,778262260314957,min:38,0,max:99,0,n:102,sum:8349,0}}	0.5	0.5	0.00022054	0	1	0	101	41	0	0	0	1	49	52	0	0	intron_variant
ACVR2A	chr2:147899217	C,T	NA	2.655	NA	NA	NA	NA	1	1	Infinity	0.010322	Infinity	0.48039	1	0	0	36.057	0.0089514	1	167.93	2.8234	3366.4	NA	Na	NA	NA	NA	{key:GTS,value:{mean:21,75609756097561,stdev:7,779837880952048,min:6,0,max:41,0,n:41,sum:892,0}},{key:sport,value:{mean:38,568627450980394,stdev:9,283666664823771,min:19,0,max:64,0,n:102,sum:3934,0}}	{key:GTS,value:{mean:56,68292682926829,stdev:19,97002512839662,min:18,0,max:99,0,n:41,sum:2324,0}},{key:sport,value:{mean:90,87254901960785,stdev:12,022586234958316,min:51,0,max:99,0,n:102,sum:9269,0}}	0.5	0.5	2.9428e-05	0	1	0	101	41	0	0	1	0	48	53	0	0	intron_variant
ACVR2A	chr2:147899548	G,A	rs1128919	12.09	0.328738	150	620	1886	0.47334	1	0.81558	0.4522	1.4912	0.040795	1	1.9989	1.0185	4.0082	0.25697	1	0.82629	0.59609	1.1315	0.1342	1	0.77274	0.54928	1.075	{key:GTS,value:{mean:22,146341463414632,stdev:8,016936266611763,min:3,0,max:38,0,n:41,sum:908,0}},{key:sport,value:{mean:34,705882352941174,stdev:9,993711979210433,min:11,0,max:76,0,n:102,sum:3540,0}}	{key:GTS,value:{mean:78,7560975609756,stdev:25,14424774231808,min:9,0,max:99,0,n:41,sum:3229,0}},{key:sport,value:{mean:91,49019607843137,stdev:13,126641893970204,min:37,0,max:99,0,n:102,sum:9332,0}}	0.6038	0.27008	0.3141	3339	36	20	56	18	10	3	16	20	31	25	2	8	synonymous_variant
ACVR2A	chr2:147900020	A,G	rs2288190	11.18	0.621951	150	1173	1886	1	1	0.9606	0.53324	1.7061	0.038794	1	0.53073	0.27904	0.99582	0.15025	1	1.2484	0.92695	1.6944	0.28659	1	1.1891	0.86941	1.6379	{key:GTS,value:{mean:22,170731707317074,stdev:7,935417486441189,min:7,0,max:41,0,n:41,sum:909,0}},{key:sport,value:{mean:35,8235294117647,stdev:10,292212708898584,min:12,0,max:74,0,n:102,sum:3654,0}}	{key:GTS,value:{mean:78,63414634146342,stdev:25,943424466553264,min:8,0,max:99,0,n:41,sum:3224,0}},{key:sport,value:{mean:92,7156862745098,stdev:13,028157628601727,min:33,0,max:99,0,n:102,sum:9457,0}}	0.11749	0.15462	0.61046	12646	39	23	15	2	48	16	16	23	5	10	28	20	intron_variant
ACVR2A	chr2:147900062	T,C	NA	2.254	0.00636267	53	12	1886	1	1	Infinity	0.010322	Infinity	0.48039	1	0	0	36.057	1	1	0.70186	0.017647	3.9733	1	1	0.76941	0.017909	5.2493	{key:GTS,value:{mean:22,414634146341463,stdev:7,394710072834032,min:7,0,max:41,0,n:41,sum:919,0}},{key:sport,value:{mean:36,931372549019606,stdev:9,620504862136064,min:12,0,max:70,0,n:102,sum:3767,0}}	{key:GTS,value:{mean:59,8780487804878,stdev:19,548807114690575,min:20,0,max:99,0,n:41,sum:2455,0}},{key:sport,value:{mean:89,18627450980392,stdev:13,878132320631554,min:30,0,max:99,0,n:102,sum:9097,0}}	0.5	0.5	0.0069698	2	1	0	101	41	0	0	1	0	48	53	0	0	intron_variant
ACVR2A	chr2:147900090	T,G	NA	12.22	0.00742312	55	14	1886	0.49194	1	0.40048	0.0050668	31.705	0.48039	1	0	0	36.057	0.17944	1	5.1482	0.1278	30.024	1	1	0.6588	0.015506	4.373	{key:GTS,value:{mean:22,5609756097561,stdev:7,622331697820572,min:7,0,max:41,0,n:41,sum:925,0}},{key:sport,value:{mean:36,833333333333336,stdev:9,572308236121534,min:13,0,max:70,0,n:102,sum:3757,0}}	{key:GTS,value:{mean:61,19512195121951,stdev:21,993590543272553,min:0,0,max:99,0,n:41,sum:2509,0}},{key:sport,value:{mean:89,92156862745098,stdev:13,169100996986089,min:36,0,max:99,0,n:102,sum:9172,0}}	0.5	0.5	0.00095574	0	1	1	101	40	0	0	1	0	48	53	0	0	intron_variant
ACVR2A	chr2:147900227	G,A	rs61232656	3.503	0.004772	52	9	1886	1	1	Infinity	0.010322	Infinity	0.48039	1	0	0	36.057	0.61525	1	1.0514	0.026407	5.9668	1	1	1.0274	0.023326	7.4794	{key:GTS,value:{mean:22,975609756097562,stdev:8,080351975182246,min:8,0,max:39,0,n:41,sum:942,0}},{key:sport,value:{mean:36,55882352941177,stdev:9,376204267135725,min:14,0,max:70,0,n:102,sum:3729,0}}	{key:GTS,value:{mean:61,0,stdev:22,333394005499432,min:16,0,max:99,0,n:41,sum:2501,0}},{key:sport,value:{mean:86,51960784313725,stdev:18,20941923472083,min:0,0,max:99,0,n:102,sum:8825,0}}	0.5	0.5	0.0046635	0	1	0	101	41	0	0	1	0	48	53	0	0	intron_variant
ACVR2A	chr2:147900642	G,A	rs76633300	8.489	0.0137858	150	26	1886	0.6773	1	2.0309	0.22229	97.391	0.67279	1	0.61045	0.049994	5.4486	0.045102	1	2.6496	0.84808	6.3196	0.21929	1	1.7968	0.53284	4.8277	{key:GTS,value:{mean:21,0,stdev:9,039209980588499,min:0,0,max:36,0,n:41,sum:861,0}},{key:sport,value:{mean:38,029411764705884,stdev:9,041793898827882,min:12,0,max:70,0,n:102,sum:3879,0}}	{key:GTS,value:{mean:57,8780487804878,stdev:25,158226237401056,min:0,0,max:99,0,n:41,sum:2373,0}},{key:sport,value:{mean:90,76470588235294,stdev:15,245813614124778,min:3,0,max:99,0,n:102,sum:9258,0}}	0.5	0.52445	0.0093934	3	5	1	97	40	0	0	3	2	46	51	0	0	intron_variant
ACVR2A	chr2:147901026	G,A	rs3754541	5.23	0.132556	150	250	1886	0.69702	1	1.2893	0.55703	3.2638	0.3164	1	0.65563	0.26619	1.5752	0.041131	1	0.66128	0.42692	0.98968	0.8285	1	1.0411	0.65779	1.5975	{key:GTS,value:{mean:20,75609756097561,stdev:7,446657419419074,min:2,0,max:34,0,n:41,sum:851,0}},{key:sport,value:{mean:36,333333333333336,stdev:10,917994979806727,min:17,0,max:70,0,n:102,sum:3706,0}}	{key:GTS,value:{mean:61,65853658536585,stdev:24,767809316655814,min:6,0,max:99,0,n:41,sum:2528,0}},{key:sport,value:{mean:89,50980392156863,stdev:13,242641388406826,min:50,0,max:99,0,n:102,sum:9130,0}}	0.22097	0.84315	0.19393	1304	24	7	76	33	2	1	12	12	35	41	2	0	intron_variant
ACVR2A	chr2:147901775	A,G	rs144401034	3.476	0.00795334	57	15	1886	1	1	Infinity	0.010322	Infinity	1	1	Infinity	0.023705	Infinity	1	1	0.62677	0.015762	3.5471	1	1	0.61457	0.014528	4.0344	{key:GTS,value:{mean:21,878048780487806,stdev:6,971003084034639,min:3,0,max:34,0,n:41,sum:897,0}},{key:sport,value:{mean:38,84313725490196,stdev:10,702524072861538,min:16,0,max:72,0,n:102,sum:3962,0}}	{key:GTS,value:{mean:55,02439024390244,stdev:22,60205883658805,min:0,0,max:93,0,n:41,sum:2256,0}},{key:sport,value:{mean:90,01960784313725,stdev:14,584426553191207,min:25,0,max:99,0,n:102,sum:9182,0}}	0.5	0.5	0.0077982	3	1	0	101	41	0	0	0	1	49	52	0	0	intron_variant
ACVR2A	chr2:147901898	C,G	rs997432	1.434	0.004772	47	9	1886	1	1	Infinity	0.010322	Infinity	0.48039	1	0	0	36.057	0.5906	1	1.1249	0.028248	6.3883	1	1	1.0274	0.023326	7.4794	{key:GTS,value:{mean:22,097560975609756,stdev:8,700448202777189,min:3,0,max:37,0,n:41,sum:906,0}},{key:sport,value:{mean:37,872549019607845,stdev:10,937139075167584,min:16,0,max:75,0,n:102,sum:3863,0}}	{key:GTS,value:{mean:53,53658536585366,stdev:26,318960577903702,min:0,0,max:99,0,n:41,sum:2195,0}},{key:sport,value:{mean:80,54901960784314,stdev:29,735311895936718,min:0,0,max:99,0,n:102,sum:8216,0}}	0.5	0.5	0.00436	0	1	0	101	41	0	0	1	0	48	53	0	0	intron_variant
ACVR2A	chr2:147901910	C,T	NA	6.211	NA	NA	NA	NA	0.28671	1	0	0	15.677	NaN	NaN	NaN	NaN	NaN	NA	Na	NA	NA	NA	NA	Na	NA	NA	NA	{key:GTS,value:{mean:22,463414634146343,stdev:8,985347315994755,min:2,0,max:38,0,n:41,sum:921,0}},{key:sport,value:{mean:37,77450980392157,stdev:10,88973870547101,min:15,0,max:78,0,n:102,sum:3853,0}}	{key:GTS,value:{mean:55,292682926829265,stdev:27,576274622765787,min:0,0,max:99,0,n:41,sum:2267,0}},{key:sport,value:{mean:80,3921568627451,stdev:29,673767666152646,min:0,0,max:99,0,n:102,sum:8200,0}}	0.5	0.5	NA	NA	0	1	102	40	0	0	0	0	49	53	0	0	intron_variant
ACVR2A	chr2:147903933	T,TA	rs150798317	NA	0.033404	61	63	1886	0.36075	1	2.2744	0.48018	21.575	0.54107	1	1.6576	0.40589	7.9783	0.87445	1	1.0323	0.50636	1.891	0.15817	1	1.6487	0.77006	3.2236	{key:GTS,value:{mean:23,51219512195122,stdev:7,705310019623664,min:2,0,max:37,0,n:41,sum:964,0}},{key:sport,value:{mean:35,1764705882353,stdev:8,371768343086856,min:19,0,max:63,0,n:102,sum:3588,0}}	{key:GTS,value:{mean:63,170731707317074,stdev:21,7859906194206,min:6,0,max:99,0,n:41,sum:2590,0}},{key:sport,value:{mean:88,44117647058823,stdev:13,697411755948501,min:46,0,max:99,0,n:102,sum:9021,0}}	0.50617	0.13505	0.052322	98	9	2	92	39	1	0	2	7	46	46	1	0	NA
ACVR2A	chr2:147904025	T,A	NA	7.361	NA	NA	NA	NA	0.28671	1	0	0	15.677	NaN	NaN	NaN	NaN	NaN	NA	Na	NA	NA	NA	NA	Na	NA	NA	NA	{key:GTS,value:{mean:22,951219512195124,stdev:7,634808667598605,min:3,0,max:43,0,n:41,sum:941,0}},{key:sport,value:{mean:35,6078431372549,stdev:8,37732333913018,min:12,0,max:63,0,n:102,sum:3632,0}}	{key:GTS,value:{mean:61,48780487804878,stdev:20,776536896830084,min:5,0,max:99,0,n:41,sum:2521,0}},{key:sport,value:{mean:89,25490196078431,stdev:14,154391180699752,min:27,0,max:99,0,n:102,sum:9104,0}}	0.5	0.5	NA	NA	0	1	102	40	0	0	0	0	49	53	0	0	intron_variant
ACVR2A	chr2:147904336	G,A	NA	3.982	NA	NA	NA	NA	1	1	Infinity	0.010322	Infinity	0.48039	1	0	0	36.057	0.014895	1	83.393	1.6888	855.57	NA	Na	NA	NA	NA	{key:GTS,value:{mean:20,75609756097561,stdev:7,08065205694062,min:4,0,max:34,0,n:41,sum:851,0}},{key:sport,value:{mean:35,30392156862745,stdev:8,318169594665234,min:18,0,max:63,0,n:102,sum:3601,0}}	{key:GTS,value:{mean:55,65853658536585,stdev:18,42004443216161,min:12,0,max:93,0,n:41,sum:2282,0}},{key:sport,value:{mean:86,47058823529412,stdev:15,691077695997258,min:40,0,max:99,0,n:102,sum:8820,0}}	0.5	0.5	5.8938e-05	0	1	0	101	41	0	0	1	0	48	53	0	0	intron_variant
ACVR2A	chr2:147904633	C,G	rs10497025	9.565	0.253977	150	479	1886	0.75752	1	0.90286	0.47829	1.7463	0.045406	1	2.0161	0.97545	4.295	0.41965	1	0.86378	0.60769	1.207	0.39648	1	0.85525	0.59215	1.2162	{key:GTS,value:{mean:20,341463414634145,stdev:6,701327702804038,min:4,0,max:35,0,n:41,sum:834,0}},{key:sport,value:{mean:35,59803921568628,stdev:8,40548350888097,min:16,0,max:63,0,n:102,sum:3631,0}}	{key:GTS,value:{mean:76,14634146341463,stdev:24,76480683039579,min:24,0,max:99,0,n:41,sum:3122,0}},{key:sport,value:{mean:92,56862745098039,stdev:11,35480359948052,min:45,0,max:99,0,n:102,sum:9442,0}}	0.058828	0.33089	0.25209	2130	32	20	63	21	7	0	14	18	34	29	1	6	intron_variant
ACVR2A	chr2:147905999	G,T	rs12987286	0.224	0.323966	150	611	1886	0.56234	1	0.84214	0.46447	1.5502	0.026596	1	2.1304	1.0776	4.3154	0.25486	1	0.8256	0.59435	1.1324	0.13266	1	0.77039	0.54646	1.0735	{key:GTS,value:{mean:23,341463414634145,stdev:6,00654015949997,min:10,0,max:35,0,n:41,sum:957,0}},{key:sport,value:{mean:38,05882352941177,stdev:10,61244508927041,min:14,0,max:65,0,n:102,sum:3882,0}}	{key:GTS,value:{mean:81,85365853658537,stdev:20,39435715310195,min:42,0,max:99,0,n:41,sum:3356,0}},{key:sport,value:{mean:93,83333333333333,stdev:11,060513881382827,min:52,0,max:99,0,n:102,sum:9571,0}}	0.20787	0.38359	0.30897	3236	37	21	56	18	9	2	17	20	31	25	1	8	intron_variant
ACVR2A	chr2:147908189	A,G	NA	3.989	NA	NA	NA	NA	0.28671	1	0	0	15.677	NaN	NaN	NaN	NaN	NaN	NA	Na	NA	NA	NA	NA	Na	NA	NA	NA	{key:GTS,value:{mean:27,0,stdev:6,596377424158749,min:13,0,max:42,0,n:41,sum:1107,0}},{key:sport,value:{mean:37,65686274509804,stdev:7,860917346606611,min:16,0,max:62,0,n:102,sum:3841,0}}	{key:GTS,value:{mean:69,21951219512195,stdev:19,211927437391783,min:7,0,max:99,0,n:41,sum:2838,0}},{key:sport,value:{mean:92,38235294117646,stdev:12,591659329085552,min:23,0,max:99,0,n:102,sum:9423,0}}	0.5	0.5	NA	NA	0	1	102	40	0	0	0	0	49	53	0	0	intron_variant
ACVR2A	chr2:147908328	T,G	NA	7.555	NA	NA	NA	NA	1	1	Infinity	0.010322	Infinity	1	1	Infinity	0.023705	Infinity	NA	Na	NA	NA	NA	NA	Na	NA	NA	NA	{key:GTS,value:{mean:25,829268292682926,stdev:5,805390426249536,min:16,0,max:45,0,n:41,sum:1059,0}},{key:sport,value:{mean:35,450980392156865,stdev:8,857950290702512,min:19,0,max:62,0,n:102,sum:3616,0}}	{key:GTS,value:{mean:69,65853658536585,stdev:16,155660121331426,min:34,0,max:99,0,n:41,sum:2856,0}},{key:sport,value:{mean:87,31372549019608,stdev:14,137961963227376,min:43,0,max:99,0,n:102,sum:8906,0}}	0.5	0.5	NA	NA	1	0	101	41	0	0	0	1	49	52	0	0	intron_variant
ACVR2A	chr2:147908803	G,T	NA	0.085	NA	NA	NA	NA	1	1	Infinity	0.010322	Infinity	1	1	Infinity	0.023705	Infinity	0.0089516	1	167.93	2.8233	3366.3	NA	Na	NA	NA	NA	{key:GTS,value:{mean:22,097560975609756,stdev:6,916945886200314,min:6,0,max:41,0,n:41,sum:906,0}},{key:sport,value:{mean:37,28431372549019,stdev:10,124109693106199,min:16,0,max:63,0,n:102,sum:3803,0}}	{key:GTS,value:{mean:60,21951219512195,stdev:19,480462000734125,min:15,0,max:99,0,n:41,sum:2469,0}},{key:sport,value:{mean:89,58823529411765,stdev:13,404237653887337,min:48,0,max:99,0,n:102,sum:9138,0}}	0.5	0.5	2.9429e-05	0	1	0	101	41	0	0	0	1	49	52	0	0	intron_variant
ACVR2A	chr2:147908805	A,G	NA	3.523	0.00795334	53	15	1886	1	1	Infinity	0.010322	Infinity	1	1	Infinity	0.023705	Infinity	1	1	0.86304	0.021689	4.8916	1	1	0.61457	0.014528	4.0344	{key:GTS,value:{mean:22,21951219512195,stdev:7,048653893706651,min:6,0,max:41,0,n:41,sum:911,0}},{key:sport,value:{mean:37,490196078431374,stdev:9,947652297706382,min:18,0,max:63,0,n:102,sum:3824,0}}	{key:GTS,value:{mean:58,829268292682926,stdev:20,535397683054242,min:18,0,max:99,0,n:41,sum:2412,0}},{key:sport,value:{mean:90,80392156862744,stdev:12,41207446257223,min:51,0,max:99,0,n:102,sum:9262,0}}	0.5	0.5	0.0056755	2	1	0	101	41	0	0	0	1	49	52	0	0	intron_variant
ACVR2A	chr2:147909154	T,C	rs1469213	2.838	1	150	1886	1886	NaN		NaN	NaN	NaN	NaN	NaN	NaN	NaN	NaN	1	1	Infinity	0.0012475	Infinity	NaN	Na	NaN	NaN	NaN	{key:GTS,value:{mean:24,21951219512195,stdev:6,609351081102133,min:12,0,max:40,0,n:41,sum:993,0}},{key:sport,value:{mean:38,245098039215684,stdev:12,050902069001424,min:20,0,max:80,0,n:102,sum:3901,0}}	{key:GTS,value:{mean:71,60975609756098,stdev:17,859721748003842,min:36,0,max:99,0,n:41,sum:2936,0}},{key:sport,value:{mean:92,36274509803921,stdev:11,504295204431738,min:60,0,max:99,0,n:102,sum:9421,0}}	0.5	0.5	0.99996	34019	0	0	0	0	102	41	0	0	0	0	49	53	intron_variant
ACVR2A	chr2:147909175	T,C	rs1469212	5.067	0.992577	150	1872	1886	1	1	0	0	96.879	0.48039	1	Infinity	0.027734	Infinity	0.73341	1	2.3237	0.41119	92.328	1	1	1.5179	0.22868	64.493	{key:GTS,value:{mean:24,121951219512194,stdev:6,964001940121118,min:12,0,max:43,0,n:41,sum:989,0}},{key:sport,value:{mean:37,61764705882353,stdev:11,650165460111785,min:18,0,max:82,0,n:102,sum:3837,0}}	{key:GTS,value:{mean:70,97560975609755,stdev:18,225535295933547,min:36,0,max:99,0,n:41,sum:2910,0}},{key:sport,value:{mean:92,22549019607843,stdev:11,3525559554002,min:54,0,max:99,0,n:102,sum:9407,0}}	0.5	0.5	0.98868	33253	1	0	0	0	101	41	1	0	0	0	48	53	intron_variant
ACVR2A	chr2:147909192	C,T	rs13008497	0.8	0.323966	150	611	1886	0.56234	1	0.84214	0.46447	1.5502	0.026596	1	2.1304	1.0776	4.3154	0.25484	1	0.82609	0.5947	1.1331	0.13266	1	0.77039	0.54646	1.0735	{key:GTS,value:{mean:24,146341463414632,stdev:7,0106573075142355,min:13,0,max:45,0,n:41,sum:990,0}},{key:sport,value:{mean:37,68627450980392,stdev:10,483395266649127,min:21,0,max:72,0,n:102,sum:3844,0}}	{key:GTS,value:{mean:82,34146341463415,stdev:21,834867792522893,min:36,0,max:99,0,n:41,sum:3376,0}},{key:sport,value:{mean:93,7156862745098,stdev:12,003575816070974,min:34,0,max:99,0,n:102,sum:9559,0}}	0.20787	0.38359	0.30884	3236	37	21	56	18	9	2	17	20	31	25	1	8	intron_variant
ACVR2A	chr2:147909266	C,T	rs1469211	4.85	0.132556	150	250	1886	0.69702	1	1.2893	0.55703	3.2638	0.3164	1	0.65563	0.26619	1.5752	0.041126	1	0.66075	0.42657	0.98889	0.8285	1	1.0411	0.65779	1.5975	{key:GTS,value:{mean:24,609756097560975,stdev:7,688693151604897,min:7,0,max:42,0,n:41,sum:1009,0}},{key:sport,value:{mean:39,01960784313726,stdev:10,420549449362301,min:13,0,max:63,0,n:102,sum:3980,0}}	{key:GTS,value:{mean:70,53658536585365,stdev:21,65257553651907,min:24,0,max:99,0,n:41,sum:2892,0}},{key:sport,value:{mean:91,08823529411765,stdev:15,370651268414896,min:7,0,max:99,0,n:102,sum:9291,0}}	0.22097	0.84315	0.19405	1313	24	7	76	33	2	1	12	12	35	41	2	0	intron_variant
ACVR2A	chr2:147909442	T,A	NA	7.547	0.00636267	51	12	1886	1	1	Infinity	0.010322	Infinity	0.48039	1	0	0	36.057	1	1	0.65965	0.016587	3.7337	1	1	0.76941	0.017909	5.2493	{key:GTS,value:{mean:23,902439024390244,stdev:7,108239389742845,min:12,0,max:38,0,n:41,sum:980,0}},{key:sport,value:{mean:38,76470588235294,stdev:8,839723700974668,min:21,0,max:63,0,n:102,sum:3954,0}}	{key:GTS,value:{mean:64,29268292682927,stdev:20,08790911971436,min:36,0,max:99,0,n:41,sum:2636,0}},{key:sport,value:{mean:88,95098039215686,stdev:15,585549774837226,min:26,0,max:99,0,n:102,sum:9073,0}}	0.5	0.5	0.0074124	2	1	0	101	41	0	0	1	0	48	53	0	0	intron_variant
ACVR2A	chr2:147910479	A,G	rs77897792	10.27	0.00530223	51	10	1886	1	1	Infinity	0.075303	Infinity	0.49831	1	Infinity	0.17384	Infinity	0.16163	1	2.8197	0.33722	10.429	0.33005	1	1.8567	0.19648	8.8023	{key:GTS,value:{mean:21,804878048780488,stdev:6,2086466542887475,min:12,0,max:37,0,n:41,sum:894,0}},{key:sport,value:{mean:35,44117647058823,stdev:9,24563864262684,min:15,0,max:65,0,n:102,sum:3615,0}}	{key:GTS,value:{mean:57,4390243902439,stdev:15,62838065747744,min:35,0,max:99,0,n:41,sum:2355,0}},{key:sport,value:{mean:88,19607843137256,stdev:13,608704837948295,min:39,0,max:99,0,n:102,sum:8996,0}}	0.5	0.50246	0.003499	1	2	0	100	41	0	0	0	2	49	51	0	0	intron_variant
ACVR2A	chr2:147910604	A,T	rs147678082	8.677	0.0116649	48	22	1886	1	1	Infinity	0.010322	Infinity	1	1	Infinity	0.023705	Infinity	1	1	0.61672	0.01551	3.4896	0.71979	1	0.4175	0.010067	2.6107	{key:GTS,value:{mean:21,829268292682926,stdev:5,7292677735206246,min:11,0,max:33,0,n:41,sum:895,0}},{key:sport,value:{mean:36,72549019607843,stdev:9,54571751095345,min:13,0,max:65,0,n:102,sum:3746,0}}	{key:GTS,value:{mean:59,78048780487805,stdev:14,925035760257765,min:33,0,max:90,0,n:41,sum:2451,0}},{key:sport,value:{mean:89,72549019607843,stdev:13,239984644521277,min:36,0,max:99,0,n:102,sum:9152,0}}	0.5	0.5	0.0079244	3	1	0	101	41	0	0	0	1	49	52	0	0	intron_variant
ACVR2A	chr2:147910808	C,T	NA	3.305	NA	NA	NA	NA	0.28671	1	0	0	15.677	NaN	NaN	NaN	NaN	NaN	1	1	0	0	1812.1	NA	Na	NA	NA	NA	{key:GTS,value:{mean:24,170731707317074,stdev:7,792749722985604,min:8,0,max:40,0,n:41,sum:991,0}},{key:sport,value:{mean:39,55882352941177,stdev:8,211151586752177,min:19,0,max:65,0,n:102,sum:4035,0}}	{key:GTS,value:{mean:64,58536585365853,stdev:21,571181780392486,min:10,0,max:99,0,n:41,sum:2648,0}},{key:sport,value:{mean:94,56862745098039,stdev:8,687956283880583,min:57,0,max:99,0,n:102,sum:9646,0}}	0.5	0.5	2.9397e-05	0	0	1	102	40	0	0	0	0	49	53	0	0	intron_variant
ACVR2A	chr2:147910940	C,T	rs723681	2.793	0.323966	150	611	1886	0.56234	1	0.84214	0.46447	1.5502	0.026596	1	2.1304	1.0776	4.3154	0.25487	1	0.82546	0.59425	1.1322	0.13266	1	0.77039	0.54646	1.0735	{key:GTS,value:{mean:23,70731707317073,stdev:8,622839503005176,min:5,0,max:45,0,n:41,sum:972,0}},{key:sport,value:{mean:37,69607843137255,stdev:8,979048833514213,min:17,0,max:60,0,n:102,sum:3845,0}}	{key:GTS,value:{mean:80,78048780487805,stdev:22,345962908289103,min:27,0,max:99,0,n:41,sum:3312,0}},{key:sport,value:{mean:94,32352941176471,stdev:10,589637706689409,min:51,0,max:99,0,n:102,sum:9621,0}}	0.20787	0.38359	0.309	3239	37	21	56	18	9	2	17	20	31	25	1	8	intron_variant
ACVR2A	chr2:147911254	A,G	NA	8.742	NA	NA	NA	NA	1	1	Infinity	0.010322	Infinity	0.48039	1	0	0	36.057	NA	Na	NA	NA	NA	NA	Na	NA	NA	NA	{key:GTS,value:{mean:22,536585365853657,stdev:7,936017189250444,min:6,0,max:45,0,n:41,sum:924,0}},{key:sport,value:{mean:39,46078431372549,stdev:9,62703665096221,min:21,0,max:65,0,n:102,sum:4025,0}}	{key:GTS,value:{mean:62,1219512195122,stdev:20,478656494079345,min:15,0,max:99,0,n:41,sum:2547,0}},{key:sport,value:{mean:92,76470588235294,stdev:9,718767442416228,min:54,0,max:99,0,n:102,sum:9462,0}}	0.5	0.5	NA	NA	1	0	101	41	0	0	1	0	48	53	0	0	intron_variant
ACVR2A	chr2:147911540	G,A	NA	18.19	0.00636267	58	12	1886	1	1	Infinity	0.010322	Infinity	0.48039	1	0	0	36.057	1	1	0.70373	0.017693	3.984	1	1	0.76941	0.017909	5.2493	{key:GTS,value:{mean:21,5609756097561,stdev:6,778908396503496,min:3,0,max:35,0,n:41,sum:884,0}},{key:sport,value:{mean:38,61764705882353,stdev:9,55073564320639,min:19,0,max:65,0,n:102,sum:3939,0}}	{key:GTS,value:{mean:57,09756097560975,stdev:20,286731068996666,min:9,0,max:99,0,n:41,sum:2341,0}},{key:sport,value:{mean:90,74509803921569,stdev:12,114394512403505,min:45,0,max:99,0,n:102,sum:9256,0}}	0.5	0.5	0.0069514	2	1	0	101	41	0	0	1	0	48	53	0	0	intron_variant
ACVR2A	chr2:147911611	A,G	NA	15.66	NA	NA	NA	NA	1	1	Infinity	0.010322	Infinity	1	1	Infinity	0.023705	Infinity	0.072205	1	13.945	0.33744	86.451	NA	Na	NA	NA	NA	{key:GTS,value:{mean:21,609756097560975,stdev:8,168583627355297,min:3,0,max:39,0,n:41,sum:886,0}},{key:sport,value:{mean:36,77450980392157,stdev:9,541351553401137,min:19,0,max:65,0,n:102,sum:3751,0}}	{key:GTS,value:{mean:58,02439024390244,stdev:21,609040344915776,min:9,0,max:99,0,n:41,sum:2379,0}},{key:sport,value:{mean:88,29411764705883,stdev:13,515124596129473,min:54,0,max:99,0,n:102,sum:9006,0}}	0.5	0.5	0.00035315	0	1	0	101	41	0	0	0	1	49	52	0	0	intron_variant
ACVR2A	chr2:147912035	C,T	NA	3.65	0.00212089	53	4	1886	0.28671	1	0	0	15.677	NaN	NaN	NaN	NaN	NaN	1	1	0	0	4.9731	1	1	0	0	14.046	{key:GTS,value:{mean:20,146341463414632,stdev:7,659080297617591,min:1,0,max:38,0,n:41,sum:826,0}},{key:sport,value:{mean:35,470588235294116,stdev:8,679145483320692,min:19,0,max:60,0,n:102,sum:3618,0}}	{key:GTS,value:{mean:55,02439024390244,stdev:20,892860030114445,min:3,0,max:99,0,n:41,sum:2256,0}},{key:sport,value:{mean:86,30392156862744,stdev:15,895362016667262,min:26,0,max:99,0,n:102,sum:8803,0}}	0.5	0.5	0.0036829	0	0	1	102	40	0	0	0	0	49	53	0	0	intron_variant
ACVR2A	chr2:147912056	C,G	rs1364656	1.245	0.004772	50	9	1886	1	1	Infinity	0.010322	Infinity	0.48039	1	0	0	36.057	0.59796	1	1.1024	0.027684	6.259	1	1	1.0274	0.023326	7.4794	{key:GTS,value:{mean:19,29268292682927,stdev:7,232190581475413,min:1,0,max:32,0,n:41,sum:791,0}},{key:sport,value:{mean:34,745098039215684,stdev:9,113323874921377,min:18,0,max:60,0,n:102,sum:3544,0}}	{key:GTS,value:{mean:52,146341463414636,stdev:19,460480248266197,min:3,0,max:90,0,n:41,sum:2138,0}},{key:sport,value:{mean:84,2843137254902,stdev:16,741622107894372,min:42,0,max:99,0,n:102,sum:8597,0}}	0.5	0.5	0.0044488	0	1	0	101	41	0	0	1	0	48	53	0	0	intron_variant
ACVR2A	chr2:147912205	G,C	rs3768689	3.639	0.328738	150	620	1886	0.38845	1	0.77152	0.42926	1.4033	0.040795	1	1.9989	1.0185	4.0082	0.22791	1	0.82516	0.59528	1.1299	0.1342	1	0.77274	0.54928	1.075	{key:GTS,value:{mean:19,317073170731707,stdev:7,674598660803193,min:2,0,max:41,0,n:41,sum:792,0}},{key:sport,value:{mean:35,431372549019606,stdev:10,043542266220827,min:15,0,max:64,0,n:102,sum:3614,0}}	{key:GTS,value:{mean:73,82926829268293,stdev:27,87594682983389,min:6,0,max:99,0,n:41,sum:3027,0}},{key:sport,value:{mean:92,34313725490196,stdev:13,64356854736514,min:31,0,max:99,0,n:102,sum:9419,0}}	0.86355	0.27008	0.31439	3340	36	19	56	18	10	4	16	20	31	25	2	8	intron_variant
ACVR2A	chr2:147912450	A,G	NA	0.208	0.00265111	54	5	1886	1	1	Infinity	0.075303	Infinity	1	1	0.92418	0.011667	73.215	1	1	0.97379	0.11689	3.5769	0.14355	1	3.7208	0.35219	22.905	{key:GTS,value:{mean:20,75609756097561,stdev:7,672505514402098,min:4,0,max:36,0,n:41,sum:851,0}},{key:sport,value:{mean:36,71568627450981,stdev:9,137701958263188,min:16,0,max:64,0,n:102,sum:3745,0}}	{key:GTS,value:{mean:55,4390243902439,stdev:20,535571494583767,min:12,0,max:99,0,n:41,sum:2273,0}},{key:sport,value:{mean:89,17647058823529,stdev:14,098680069429044,min:45,0,max:99,0,n:102,sum:9096,0}}	0.5	0.50246	0.010065	5	2	0	100	41	0	0	1	1	48	52	0	0	intron_variant
ACVR2A	chr2:147913093	A,G	NA	0.046	0.00212089	46	4	1886	0.28671	1	0	0	15.677	NaN	NaN	NaN	NaN	NaN	1	1	0	0	4.9838	1	1	0	0	14.046	{key:GTS,value:{mean:19,317073170731707,stdev:7,67777605118872,min:1,0,max:32,0,n:41,sum:792,0}},{key:sport,value:{mean:35,53921568627451,stdev:9,157308844153121,min:13,0,max:65,0,n:102,sum:3625,0}}	{key:GTS,value:{mean:51,19512195121951,stdev:22,47624167024537,min:3,0,max:99,0,n:41,sum:2099,0}},{key:sport,value:{mean:86,68627450980392,stdev:15,978527498573943,min:14,0,max:99,0,n:102,sum:8842,0}}	0.5	0.5	0.0036751	0	0	1	102	40	0	0	0	0	49	53	0	0	intron_variant
ACVR2A	chr2:147914451	C,T	rs3768687	3.726	0.328738	150	620	1886	0.77206	1	0.91471	0.50293	1.6928	0.040795	1	1.9989	1.0185	4.0082	0.25695	1	0.82666	0.59636	1.132	0.1342	1	0.77274	0.54928	1.075	{key:GTS,value:{mean:20,926829268292682,stdev:8,229602260200341,min:3,0,max:38,0,n:41,sum:858,0}},{key:sport,value:{mean:38,53921568627451,stdev:9,990850293189789,min:16,0,max:67,0,n:102,sum:3931,0}}	{key:GTS,value:{mean:73,70731707317073,stdev:28,92230458587285,min:0,0,max:99,0,n:41,sum:3022,0}},{key:sport,value:{mean:95,83333333333333,stdev:9,401797213813643,min:57,0,max:99,0,n:102,sum:9775,0}}	0.35905	0.27008	0.314	3338	36	20	56	19	10	2	16	20	31	25	2	8	intron_variant
ACVR2A	chr2:147914479	T,C	rs142337764	6.06	0.00265111	56	5	1886	0.14406	1	0.26216	0.02152	2.3334	0.49831	1	Infinity	0.17384	Infinity	0.11423	1	3.5118	0.41943	13.027	0.14355	1	3.7208	0.35219	22.905	{key:GTS,value:{mean:22,0,stdev:9,257824640441767,min:3,0,max:44,0,n:41,sum:902,0}},{key:sport,value:{mean:39,049019607843135,stdev:9,66637334001926,min:18,0,max:64,0,n:102,sum:3983,0}}	{key:GTS,value:{mean:60,97560975609756,stdev:25,06818779374257,min:9,0,max:99,0,n:41,sum:2500,0}},{key:sport,value:{mean:92,0,stdev:12,166330911295207,min:51,0,max:99,0,n:102,sum:9384,0}}	0.51852	0.50246	0.0028111	1	2	3	100	38	0	0	0	2	49	51	0	0	intron_variant
ACVR2A	chr2:147915705	T,C	NA	14.46	0.00424178	57	8	1886	1	1	Infinity	0.075303	Infinity	1	1	0.92418	0.011667	73.215	0.0044357	1	21.671	2.4962	86.123	0.25453	1	2.3229	0.23876	11.747	{key:GTS,value:{mean:22,609756097560975,stdev:7,959893518041584,min:0,0,max:37,0,n:41,sum:927,0}},{key:sport,value:{mean:38,05882352941177,stdev:9,521722872414118,min:14,0,max:64,0,n:102,sum:3882,0}}	{key:GTS,value:{mean:60,707317073170735,stdev:21,874636055441034,min:0,0,max:99,0,n:41,sum:2489,0}},{key:sport,value:{mean:90,84313725490196,stdev:12,251246513641943,min:33,0,max:99,0,n:102,sum:9266,0}}	0.5	0.50246	0.00045661	0	2	0	100	41	0	0	1	1	48	52	0	0	intron_variant
ACVR2A	chr2:147916093	G,A	rs12105745	0.002	0.463945	150	875	1886	0.89517	1	1.0393	0.59814	1.819	0.25509	1	1.4228	0.7833	2.5989	0.0039966	1	0.66486	0.49676	0.88639	0.1606	1	0.80888	0.5956	1.0946	{key:GTS,value:{mean:21,951219512195124,stdev:8,439024390243903,min:2,0,max:38,0,n:41,sum:900,0}},{key:sport,value:{mean:35,254901960784316,stdev:9,644348415675223,min:14,0,max:63,0,n:102,sum:3596,0}}	{key:GTS,value:{mean:83,29268292682927,stdev:23,049516054851978,min:6,0,max:99,0,n:41,sum:3415,0}},{key:sport,value:{mean:93,27450980392157,stdev:10,952801470574764,min:51,0,max:99,0,n:102,sum:9514,0}}	0.082944	0.47837	0.51288	8906	46	25	37	12	19	4	22	24	20	17	7	12	intron_variant
ACVR2A	chr2:147916800	C,T	NA	0.043	NA	NA	NA	NA	1	1	Infinity	0.010322	Infinity	1	1	Infinity	0.023705	Infinity	0.0089605	1	167.75	2.8205	3362.5	NA	Na	NA	NA	NA	{key:GTS,value:{mean:21,0,stdev:8,284572791729422,min:3,0,max:38,0,n:41,sum:861,0}},{key:sport,value:{mean:41,27450980392157,stdev:9,47251634657753,min:16,0,max:63,0,n:102,sum:4210,0}}	{key:GTS,value:{mean:57,24390243902439,stdev:23,232421088836574,min:4,0,max:99,0,n:41,sum:2347,0}},{key:sport,value:{mean:94,48039215686275,stdev:10,462566693072853,min:45,0,max:99,0,n:102,sum:9637,0}}	0.5	0.5	2.9459e-05	0	1	0	101	41	0	0	0	1	49	52	0	0	intron_variant
ACVR2A	chr2:147916985	A,G	rs77423955	3.405	0.0344645	150	65	1886	0.23594	1	0.51831	0.15192	1.8761	0.15711	1	0.29652	0.028597	1.7105	0.29417	1	1.3985	0.59451	2.8161	0.68782	1	1.1434	0.46675	2.4363	{key:GTS,value:{mean:21,4390243902439,stdev:8,656165941355512,min:3,0,max:40,0,n:41,sum:879,0}},{key:sport,value:{mean:42,80392156862745,stdev:9,363088998919736,min:19,0,max:63,0,n:102,sum:4366,0}}	{key:GTS,value:{mean:63,146341463414636,stdev:26,4700115414662,min:9,0,max:99,0,n:41,sum:2589,0}},{key:sport,value:{mean:95,23529411764706,stdev:9,95398872714661,min:38,0,max:99,0,n:102,sum:9714,0}}	0.58909	0.56642	0.028357	26	8	6	94	35	0	0	6	2	43	51	0	0	intron_variant
ACVR2A	chr2:147917228	G,C	rs3764955	4.646	0.323966	150	611	1886	0.56234	1	0.84214	0.46447	1.5502	0.026596	1	2.1304	1.0776	4.3154	0.25482	1	0.82643	0.59495	1.1336	0.13266	1	0.77039	0.54646	1.0735	{key:GTS,value:{mean:21,951219512195124,stdev:8,508105803670318,min:6,0,max:45,0,n:41,sum:900,0}},{key:sport,value:{mean:45,8921568627451,stdev:8,896911628448033,min:24,0,max:66,0,n:102,sum:4681,0}}	{key:GTS,value:{mean:77,09756097560975,stdev:25,98010953810888,min:16,0,max:99,0,n:41,sum:3161,0}},{key:sport,value:{mean:96,90196078431373,stdev:5,883692657896037,min:71,0,max:99,0,n:102,sum:9884,0}}	0.20787	0.38359	0.30875	3222	37	21	56	18	9	2	17	20	31	25	1	8	intron_variant
ACVR2A	chr2:147918159	A,G	rs17743157	0.201	0.132556	150	250	1886	0.69702	1	1.2893	0.55703	3.2638	0.3164	1	0.65563	0.26619	1.5752	0.041179	1	0.66305	0.42806	0.99233	0.8285	1	1.0411	0.65779	1.5975	{key:GTS,value:{mean:21,317073170731707,stdev:7,333315306523368,min:4,0,max:37,0,n:41,sum:874,0}},{key:sport,value:{mean:37,11764705882353,stdev:9,78924391485125,min:18,0,max:71,0,n:102,sum:3786,0}}	{key:GTS,value:{mean:57,46341463414634,stdev:25,07267248247471,min:9,0,max:99,0,n:41,sum:2356,0}},{key:sport,value:{mean:91,91176470588235,stdev:11,70478613450247,min:48,0,max:99,0,n:102,sum:9375,0}}	0.22097	0.84315	0.19351	1299	24	7	76	33	2	1	12	12	35	41	2	0	intron_variant
ACVR2A	chr2:147919045	C,G	rs7601098	0.437	0.959173	150	1809	1886	0.36328	1	0.40104	0.042657	1.8637	0.76974	1	0.76138	0.1838	2.8978	0.88621	1	1.0885	0.60824	2.1452	0.26991	1	0.68119	0.36016	1.4007	{key:GTS,value:{mean:22,902439024390244,stdev:6,415700551253554,min:4,0,max:34,0,n:41,sum:939,0}},{key:sport,value:{mean:35,372549019607845,stdev:9,006448200526858,min:15,0,max:60,0,n:102,sum:3608,0}}	{key:GTS,value:{mean:68,46341463414635,stdev:19,88392850345517,min:12,0,max:99,0,n:41,sum:2807,0}},{key:sport,value:{mean:92,15686274509804,stdev:11,494879591552857,min:45,0,max:99,0,n:102,sum:9400,0}}	0.50617	0.16174	0.9363	29803	10	2	1	0	91	39	3	7	1	0	45	46	intron_variant
ACVR2A	chr2:147919139	C,T	rs17692286	1.212	0.00424178	54	8	1886	1	1	Infinity	0.075303	Infinity	0.22955	1	0	0	4.9131	0.37742	1	1.5337	0.18388	5.6456	0.25453	1	2.3229	0.23876	11.747	{key:GTS,value:{mean:23,951219512195124,stdev:7,1838274312215,min:4,0,max:36,0,n:41,sum:982,0}},{key:sport,value:{mean:38,3235294117647,stdev:8,677401080049085,min:21,0,max:57,0,n:102,sum:3909,0}}	{key:GTS,value:{mean:64,34146341463415,stdev:19,180286826230372,min:12,0,max:99,0,n:41,sum:2638,0}},{key:sport,value:{mean:91,40196078431373,stdev:11,83154623670986,min:57,0,max:99,0,n:102,sum:9323,0}}	0.5	0.50246	0.006414	1	2	0	100	41	0	0	2	0	47	53	0	0	intron_variant
ACVR2A	chr2:147919502	G,A	rs7601727	0.013	1	150	1886	1886	NaN		NaN	NaN	NaN	NaN	NaN	NaN	NaN	NaN	1	1	Infinity	0.001993	Infinity	NaN	Na	NaN	NaN	NaN	{key:GTS,value:{mean:22,4390243902439,stdev:8,334614218434877,min:4,0,max:42,0,n:41,sum:920,0}},{key:sport,value:{mean:34,254901960784316,stdev:8,599687949776168,min:14,0,max:62,0,n:102,sum:3494,0}}	{key:GTS,value:{mean:65,5609756097561,stdev:21,89113728729306,min:12,0,max:99,0,n:41,sum:2688,0}},{key:sport,value:{mean:90,79411764705883,stdev:12,516920497121358,min:42,0,max:99,0,n:102,sum:9261,0}}	0.5	0.5	0.99994	34010	0	0	0	0	102	41	0	0	0	0	49	53	intron_variant
ACVR2A	chr2:147919564	A,G	rs16828024	0.408	0.00742312	56	14	1886	1	1	Infinity	0.010322	Infinity	0.48039	1	0	0	36.057	0.73086	1	0.44601	0.011224	2.5207	1	1	0.6588	0.015506	4.373	{key:GTS,value:{mean:23,048780487804876,stdev:7,876953786319582,min:3,0,max:42,0,n:41,sum:945,0}},{key:sport,value:{mean:36,11764705882353,stdev:10,696613095675184,min:14,0,max:66,0,n:102,sum:3684,0}}	{key:GTS,value:{mean:60,951219512195124,stdev:21,767004812623853,min:6,0,max:99,0,n:41,sum:2499,0}},{key:sport,value:{mean:86,1470588235294,stdev:14,971474221635265,min:42,0,max:99,0,n:102,sum:8787,0}}	0.5	0.5	0.010925	7	1	0	101	41	0	0	1	0	48	53	0	0	intron_variant
ACVR2A	chr2:147919865	G,A	NA	0.18	NA	NA	NA	NA	1	1	Infinity	0.010322	Infinity	1	1	Infinity	0.023705	Infinity	0.088693	1	11.16	0.27226	68.013	NA	Na	NA	NA	NA	{key:GTS,value:{mean:25,463414634146343,stdev:7,163925756365197,min:3,0,max:40,0,n:41,sum:1044,0}},{key:sport,value:{mean:39,05882352941177,stdev:10,304980263142673,min:14,0,max:66,0,n:102,sum:3984,0}}	{key:GTS,value:{mean:68,0,stdev:21,293535031702497,min:9,0,max:99,0,n:41,sum:2788,0}},{key:sport,value:{mean:92,2843137254902,stdev:11,996222813199571,min:39,0,max:99,0,n:102,sum:9413,0}}	0.5	0.5	0.00044115	0	1	0	101	41	0	0	0	1	49	52	0	0	intron_variant
ACVR2A	chr2:147920112	C,T	rs16828025	7.675	0.00742312	49	14	1886	1	1	Infinity	0.010322	Infinity	0.48039	1	0	0	36.057	0.73017	1	0.45143	0.011361	2.5514	1	1	0.6588	0.015506	4.373	{key:GTS,value:{mean:23,536585365853657,stdev:6,847102149995191,min:6,0,max:39,0,n:41,sum:965,0}},{key:sport,value:{mean:40,94117647058823,stdev:9,269202145807306,min:19,0,max:66,0,n:102,sum:4176,0}}	{key:GTS,value:{mean:64,09756097560975,stdev:18,347332999580672,min:18,0,max:99,0,n:41,sum:2628,0}},{key:sport,value:{mean:93,76470588235294,stdev:10,174146850187558,min:57,0,max:99,0,n:102,sum:9564,0}}	0.5	0.5	0.010795	6	1	0	101	41	0	0	1	0	48	53	0	0	intron_variant
ACVR2A	chr2:147920982	C,T	rs75389811	7.98	0.0673383	150	127	1886	0.79498	1	0.8626	0.29273	2.8722	0.77728	1	0.78095	0.2085	2.8262	0.76543	1	1.0815	0.56496	1.8963	1	1	0.94271	0.47911	1.7121	{key:GTS,value:{mean:25,21951219512195,stdev:6,951091141305036,min:11,0,max:41,0,n:41,sum:1034,0}},{key:sport,value:{mean:37,372549019607845,stdev:9,163997724072859,min:14,0,max:61,0,n:102,sum:3812,0}}	{key:GTS,value:{mean:72,34146341463415,stdev:21,065067321825765,min:22,0,max:99,0,n:41,sum:2966,0}},{key:sport,value:{mean:91,88235294117646,stdev:10,65528877024899,min:60,0,max:99,0,n:102,sum:9372,0}}	0.58909	0.66738	0.059207	122	13	6	89	35	0	0	7	6	42	47	0	0	intron_variant
ACVR2A	chr2:147921394	C,T	NA	1.492	0.00159067	48	3	1886	1	1	Infinity	0.010322	Infinity	1	1	Infinity	0.023705	Infinity	0.011904	1	111.95	2.1178	1378.7	0.3371	1	3.0891	0.058612	38.686	{key:GTS,value:{mean:26,0,stdev:5,665470940319945,min:11,0,max:42,0,n:41,sum:1066,0}},{key:sport,value:{mean:41,35294117647059,stdev:10,506437857214992,min:16,0,max:69,0,n:102,sum:4218,0}}	{key:GTS,value:{mean:70,14634146341463,stdev:14,05487672609911,min:30,0,max:99,0,n:41,sum:2876,0}},{key:sport,value:{mean:92,95098039215686,stdev:11,426128854842224,min:45,0,max:99,0,n:102,sum:9481,0}}	0.5	0.5	4.4092e-05	0	1	0	101	41	0	0	0	1	49	52	0	0	intron_variant
ACVR2A	chr2:147922140	T,A	NA	0.641	NA	NA	NA	NA	0.28671	1	0	0	15.677	NaN	NaN	NaN	NaN	NaN	1	1	0	0	501.58	NA	Na	NA	NA	NA	{key:GTS,value:{mean:21,585365853658537,stdev:7,197477911100888,min:7,0,max:38,0,n:41,sum:885,0}},{key:sport,value:{mean:37,76470588235294,stdev:10,718479983131422,min:22,0,max:69,0,n:102,sum:3852,0}}	{key:GTS,value:{mean:59,19512195121951,stdev:19,98440796147071,min:21,0,max:99,0,n:41,sum:2427,0}},{key:sport,value:{mean:88,48039215686275,stdev:13,668864284446064,min:60,0,max:99,0,n:102,sum:9025,0}}	0.5	0.5	5.8822e-05	0	0	1	102	40	0	0	0	0	49	53	0	0	intron_variant
ACVR2A	chr2:147922366	C,G	NA	3.15	0.00318134	49	6	1886	1	1	Infinity	0.010322	Infinity	0.48039	1	0	0	36.057	0.56595	1	1.2042	0.030231	6.8407	0.51326	1	1.5431	0.033394	12.816	{key:GTS,value:{mean:20,146341463414632,stdev:6,295801836259741,min:6,0,max:33,0,n:41,sum:826,0}},{key:sport,value:{mean:36,911764705882355,stdev:9,737841026952799,min:11,0,max:76,0,n:102,sum:3765,0}}	{key:GTS,value:{mean:55,46341463414634,stdev:16,68517314787054,min:12,0,max:90,0,n:41,sum:2274,0}},{key:sport,value:{mean:88,74509803921569,stdev:13,880926591175502,min:30,0,max:99,0,n:102,sum:9052,0}}	0.5	0.5	0.0040742	1	1	0	101	41	0	0	1	0	48	53	0	0	intron_variant
ACVR2A	chr2:147922677	T,A	NA	4.175	NA	NA	NA	NA	1	1	Infinity	0.010322	Infinity	1	1	Infinity	0.023705	Infinity	0.0029907	1	Infinity	8.548	Infinity	NA	Na	NA	NA	NA	{key:GTS,value:{mean:21,0,stdev:7,335180846358219,min:5,0,max:36,0,n:41,sum:861,0}},{key:sport,value:{mean:39,372549019607845,stdev:9,659823374169214,min:9,0,max:65,0,n:102,sum:4016,0}}	{key:GTS,value:{mean:58,02439024390244,stdev:20,43966469687995,min:12,0,max:99,0,n:41,sum:2379,0}},{key:sport,value:{mean:91,82352941176471,stdev:13,214231606681357,min:27,0,max:99,0,n:102,sum:9366,0}}	0.5	0.5	0	0	1	0	101	41	0	0	0	1	49	52	0	0	intron_variant
ACVR2A	chr2:147922691	G,A	rs3820716	0.007	0.464475	150	876	1886	1	1	0.98827	0.56956	1.7254	0.25509	1	1.4228	0.7833	2.5989	0.0039997	1	0.66497	0.49684	0.88654	0.16031	1	0.80716	0.59434	1.0923	{key:GTS,value:{mean:20,658536585365855,stdev:6,734004556771005,min:5,0,max:34,0,n:41,sum:847,0}},{key:sport,value:{mean:38,48039215686274,stdev:9,742498765673735,min:9,0,max:64,0,n:102,sum:3925,0}}	{key:GTS,value:{mean:82,46341463414635,stdev:22,990027064747768,min:18,0,max:99,0,n:41,sum:3381,0}},{key:sport,value:{mean:96,02941176470588,stdev:9,859260484490623,min:27,0,max:99,0,n:102,sum:9795,0}}	0.081921	0.47837	0.51283	8928	46	26	37	11	19	4	22	24	20	17	7	12	intron_variant
ACVR2A	chr2:147922858	G,C	rs2303392	0.158	0.331389	150	625	1886	0.88478	1	0.93729	0.51592	1.733	0.0606	1	1.8799	0.96422	3.735	0.25888	1	0.82985	0.59987	1.1345	0.13615	1	0.78244	0.55728	1.0867	{key:GTS,value:{mean:21,536585365853657,stdev:7,002081784432641,min:0,0,max:33,0,n:41,sum:883,0}},{key:sport,value:{mean:36,48039215686274,stdev:8,82813060858818,min:9,0,max:60,0,n:102,sum:3721,0}}	{key:GTS,value:{mean:77,39024390243902,stdev:25,165673532229484,min:0,0,max:99,0,n:41,sum:3173,0}},{key:sport,value:{mean:94,98039215686275,stdev:9,781916481052756,min:35,0,max:99,0,n:102,sum:9688,0}}	0.35905	0.27271	0.31846	3444	37	20	55	19	10	2	17	20	30	25	2	8	intron_variant
ACVR2A	chr2:147922875	G,A	rs190038216	0.366	0.00795334	54	15	1886	1	1	Infinity	0.010322	Infinity	0.48039	1	0	0	36.057	0.72899	1	0.46287	0.011648	2.6163	1	1	0.61457	0.014528	4.0344	{key:GTS,value:{mean:21,829268292682926,stdev:7,153039398419116,min:0,0,max:34,0,n:41,sum:895,0}},{key:sport,value:{mean:37,568627450980394,stdev:9,6654933066661,min:10,0,max:66,0,n:102,sum:3832,0}}	{key:GTS,value:{mean:59,26829268292683,stdev:20,81395450084192,min:0,0,max:90,0,n:41,sum:2430,0}},{key:sport,value:{mean:90,08823529411765,stdev:14,58450893267858,min:27,0,max:99,0,n:102,sum:9189,0}}	0.5	0.5	0.010531	6	1	0	101	41	0	0	1	0	48	53	0	0	intron_variant
ACVR2A	chr2:147923193	A,G	rs2303391	8.601	0.0397667	72	75	1886	0.14179	1	0.43875	0.13376	1.4749	0.15711	1	0.29652	0.028597	1.7105	0.56115	1	1.1732	0.49888	2.3616	1	1	0.98558	0.40444	2.0845	{key:GTS,value:{mean:20,78048780487805,stdev:6,855697986638388,min:2,0,max:36,0,n:41,sum:852,0}},{key:sport,value:{mean:34,411764705882355,stdev:9,892909860767158,min:18,0,max:66,0,n:102,sum:3510,0}}	{key:GTS,value:{mean:63,853658536585364,stdev:23,612275616421254,min:6,0,max:99,0,n:41,sum:2618,0}},{key:sport,value:{mean:84,12745098039215,stdev:17,992194150943472,min:20,0,max:99,0,n:102,sum:8581,0}}	0.62153	0.56642	0.03362	30	8	7	94	34	0	0	6	2	43	51	0	0	intron_variant
ACVR2A	chr2:147923276	G,C	rs10180655	2.542	0.494698	150	933	1886	1	1	0.97168	0.56167	1.6764	0.16263	1	0.66834	0.36924	1.2034	0.0027958	1	1.5312	1.1518	2.0381	0.37655	1	1.149	0.85151	1.5523	{key:GTS,value:{mean:21,024390243902438,stdev:6,2449503693786355,min:3,0,max:32,0,n:41,sum:862,0}},{key:sport,value:{mean:32,71568627450981,stdev:9,731067542126059,min:15,0,max:66,0,n:102,sum:3337,0}}	{key:GTS,value:{mean:82,04878048780488,stdev:27,293304119001473,min:0,0,max:99,0,n:41,sum:3364,0}},{key:sport,value:{mean:90,83333333333333,stdev:13,742080309830488,min:37,0,max:99,0,n:102,sum:9265,0}}	0.089375	0.27963	0.42353	6061	46	26	25	6	31	9	21	25	10	15	18	13	intron_variant
ACVR2A	chr2:147923583	G,A	rs114747195	2.432	0.00795334	52	15	1886	1	1	Infinity	0.010322	Infinity	1	1	Infinity	0.023705	Infinity	1	1	0.60939	0.015326	3.448	1	1	0.61457	0.014528	4.0344	{key:GTS,value:{mean:21,390243902439025,stdev:6,676781935459799,min:4,0,max:36,0,n:41,sum:877,0}},{key:sport,value:{mean:37,38235294117647,stdev:9,776967850311305,min:19,0,max:66,0,n:102,sum:3813,0}}	{key:GTS,value:{mean:54,4390243902439,stdev:21,808533550735397,min:0,0,max:99,0,n:41,sum:2232,0}},{key:sport,value:{mean:87,46078431372548,stdev:17,324849867005028,min:0,0,max:99,0,n:102,sum:8921,0}}	0.5	0.5	0.008019	4	1	0	101	41	0	0	0	1	49	52	0	0	intron_variant
ACVR2A	chr2:147923925	T,G	NA	4.868	NA	NA	NA	NA	1	1	Infinity	0.010322	Infinity	0.48039	1	0	0	36.057	0.046808	1	22.32	0.52772	146.05	NA	Na	NA	NA	NA	{key:GTS,value:{mean:20,878048780487806,stdev:7,339153676041079,min:4,0,max:39,0,n:41,sum:856,0}},{key:sport,value:{mean:37,1764705882353,stdev:9,643052731092212,min:18,0,max:66,0,n:102,sum:3792,0}}	{key:GTS,value:{mean:56,4390243902439,stdev:18,63127292364917,min:12,0,max:99,0,n:41,sum:2314,0}},{key:sport,value:{mean:89,40196078431373,stdev:13,773560779532708,min:40,0,max:99,0,n:102,sum:9119,0}}	0.5	0.5	0.00022061	0	1	0	101	41	0	0	1	0	48	53	0	0	intron_variant
ACVR2A	chr2:147924311	T,G	NA	0.751	NA	NA	NA	NA	1	1	Infinity	0.010322	Infinity	0.48039	1	0	0	36.057	0.0059768	1	334.34	4.2439	16384	NA	Na	NA	NA	NA	{key:GTS,value:{mean:21,902439024390244,stdev:7,621551209015645,min:5,0,max:35,0,n:41,sum:898,0}},{key:sport,value:{mean:35,21568627450981,stdev:10,10011400729713,min:17,0,max:66,0,n:102,sum:3592,0}}	{key:GTS,value:{mean:60,073170731707314,stdev:21,010322949309117,min:15,0,max:99,0,n:41,sum:2463,0}},{key:sport,value:{mean:85,01960784313725,stdev:16,02998439943761,min:32,0,max:99,0,n:102,sum:8672,0}}	0.5	0.5	1.4715e-05	0	1	0	101	41	0	0	1	0	48	53	0	0	intron_variant
ACVR2A	chr2:147924319	A,C	NA	4.106	NA	NA	NA	NA	0.28671	1	0	0	15.677	NaN	NaN	NaN	NaN	NaN	NA	Na	NA	NA	NA	NA	Na	NA	NA	NA	{key:GTS,value:{mean:21,609756097560975,stdev:7,736130149926978,min:5,0,max:37,0,n:41,sum:886,0}},{key:sport,value:{mean:35,19607843137255,stdev:10,038200775904908,min:19,0,max:66,0,n:102,sum:3590,0}}	{key:GTS,value:{mean:55,53658536585366,stdev:21,266138848201976,min:5,0,max:99,0,n:41,sum:2277,0}},{key:sport,value:{mean:86,65686274509804,stdev:14,901964009287578,min:51,0,max:99,0,n:102,sum:8839,0}}	0.5	0.5	NA	NA	0	1	102	40	0	0	0	0	49	53	0	0	intron_variant
ACVR2A	chr2:147924488	G,A	NA	8.152	NA	NA	NA	NA	1	1	Infinity	0.010322	Infinity	1	1	Infinity	0.023705	Infinity	NA	Na	NA	NA	NA	NA	Na	NA	NA	NA	{key:GTS,value:{mean:22,341463414634145,stdev:8,206510669621576,min:1,0,max:39,0,n:41,sum:916,0}},{key:sport,value:{mean:36,666666666666664,stdev:9,000363100881687,min:21,0,max:66,0,n:102,sum:3740,0}}	{key:GTS,value:{mean:59,26829268292683,stdev:23,116907960850533,min:0,0,max:99,0,n:41,sum:2430,0}},{key:sport,value:{mean:89,7156862745098,stdev:13,243849812737988,min:47,0,max:99,0,n:102,sum:9151,0}}	0.5	0.5	NA	NA	1	0	101	41	0	0	0	1	49	52	0	0	intron_variant
ACVR2A	chr2:147924500	T,G	rs374353721	7.822	0.0191898	45	36	1876	0.14406	1	0.26216	0.02152	2.3334	1	1	0.92418	0.011667	73.215	0.14334	1	3.0461	0.36413	11.278	0.57778	1	0.50618	0.058621	1.9914	{key:GTS,value:{mean:22,24390243902439,stdev:8,507616351862719,min:1,0,max:42,0,n:41,sum:912,0}},{key:sport,value:{mean:36,950980392156865,stdev:9,2252609835875,min:19,0,max:66,0,n:102,sum:3769,0}}	{key:GTS,value:{mean:61,78048780487805,stdev:22,170637795287963,min:3,0,max:99,0,n:41,sum:2533,0}},{key:sport,value:{mean:90,55882352941177,stdev:12,417234646368549,min:54,0,max:99,0,n:102,sum:9237,0}}	0.51852	0.50246	0.0032397	1	2	3	100	38	0	0	1	1	48	52	0	0	intron_variant
ACVR2A	chr2:147924633	A,G	NA	0.98	NA	NA	NA	NA	1	1	Infinity	0.010322	Infinity	1	1	Infinity	0.023705	Infinity	0.0089543	1	167.88	2.8225	3365.2	NA	Na	NA	NA	NA	{key:GTS,value:{mean:20,75609756097561,stdev:8,345527465259979,min:1,0,max:35,0,n:41,sum:851,0}},{key:sport,value:{mean:39,049019607843135,stdev:9,21781890217751,min:20,0,max:66,0,n:102,sum:3983,0}}	{key:GTS,value:{mean:57,09756097560975,stdev:22,878048780487813,min:3,0,max:99,0,n:41,sum:2341,0}},{key:sport,value:{mean:92,03921568627452,stdev:11,811361735698297,min:54,0,max:99,0,n:102,sum:9388,0}}	0.5	0.5	2.9438e-05	0	1	0	101	41	0	0	0	1	49	52	0	0	intron_variant
ACVR2A	chr2:147924685	G,A	rs191432025	1.82	NA	NA	NA	NA	0.49194	1	0.40048	0.0050668	31.705	1	1	Infinity	0.023705	Infinity	0.39803	1	1.9863	0.049752	11.347	NA	Na	NA	NA	NA	{key:GTS,value:{mean:20,634146341463413,stdev:7,8141712965454575,min:2,0,max:34,0,n:41,sum:846,0}},{key:sport,value:{mean:37,85294117647059,stdev:9,276152281706176,min:17,0,max:66,0,n:102,sum:3861,0}}	{key:GTS,value:{mean:54,73170731707317,stdev:22,80353458935687,min:6,0,max:99,0,n:41,sum:2244,0}},{key:sport,value:{mean:89,44117647058823,stdev:15,035626664830204,min:26,0,max:99,0,n:102,sum:9123,0}}	0.5	0.5	0.0024739	0	1	1	101	40	0	0	0	1	49	52	0	0	intron_variant
ACVR2A	chr2:147925373	A,G	NA	2.872	0.004772	53	9	1886	0.081487	1	0	0	2.1295	NaN	NaN	NaN	NaN	NaN	1	1	0	0	9.9657	1	1	0	0	4.6983	{key:GTS,value:{mean:22,048780487804876,stdev:8,269695542548622,min:3,0,max:40,0,n:41,sum:904,0}},{key:sport,value:{mean:37,1078431372549,stdev:9,600762697179364,min:16,0,max:64,0,n:102,sum:3785,0}}	{key:GTS,value:{mean:60,68292682926829,stdev:22,558800158793957,min:9,0,max:99,0,n:41,sum:2488,0}},{key:sport,value:{mean:89,23529411764706,stdev:13,506118054922188,min:45,0,max:99,0,n:102,sum:9102,0}}	0.50617	0.5	0.0018544	0	0	2	102	39	0	0	0	0	49	53	0	0	intron_variant
ACVR2A	chr2:147925641	A,G	NA	10.77	0.00106045	55	2	1886	1	1	Infinity	0.010322	Infinity	0.48039	1	0	0	36.057	0.17224	1	5.3918	0.13371	31.5	0.26529	1	4.6346	0.078272	89.579	{key:GTS,value:{mean:21,73170731707317,stdev:7,153455212365026,min:3,0,max:35,0,n:41,sum:891,0}},{key:sport,value:{mean:35,40196078431372,stdev:9,88686968831674,min:11,0,max:64,0,n:102,sum:3611,0}}	{key:GTS,value:{mean:58,8780487804878,stdev:20,001457412692886,min:9,0,max:99,0,n:41,sum:2414,0}},{key:sport,value:{mean:87,3921568627451,stdev:14,768246847740143,min:33,0,max:99,0,n:102,sum:8914,0}}	0.5	0.5	0.00091287	0	1	0	101	41	0	0	1	0	48	53	0	0	intron_variant
ACVR2A	chr2:147925648	G,A	rs77011972	2.544	0.0137858	54	26	1886	0.55992	1	Infinity	0.1657	Infinity	1	1	1.8599	0.095408	111.1	0.45104	1	1.544	0.31496	4.5977	0.75757	1	1.0677	0.20504	3.5309	{key:GTS,value:{mean:21,70731707317073,stdev:7,188214956810783,min:3,0,max:37,0,n:41,sum:890,0}},{key:sport,value:{mean:35,21568627450981,stdev:9,805588093651522,min:11,0,max:64,0,n:102,sum:3592,0}}	{key:GTS,value:{mean:59,829268292682926,stdev:20,266399488934685,min:9,0,max:99,0,n:41,sum:2453,0}},{key:sport,value:{mean:85,77450980392157,stdev:16,345477795633574,min:20,0,max:99,0,n:102,sum:8749,0}}	0.5	0.50739	0.0095737	4	3	0	99	41	0	0	1	2	48	51	0	0	intron_variant
ACVR2A	chr2:147926062	G,A	NA	8.625	NA	NA	NA	NA	0.28671	1	0	0	15.677	NaN	NaN	NaN	NaN	NaN	NA	Na	NA	NA	NA	NA	Na	NA	NA	NA	{key:GTS,value:{mean:22,073170731707318,stdev:8,188005039802203,min:1,0,max:41,0,n:41,sum:905,0}},{key:sport,value:{mean:39,64705882352941,stdev:8,751075069892421,min:19,0,max:64,0,n:102,sum:4044,0}}	{key:GTS,value:{mean:58,8780487804878,stdev:22,751247751310768,min:3,0,max:99,0,n:41,sum:2414,0}},{key:sport,value:{mean:92,34313725490196,stdev:15,801771492921116,min:0,0,max:99,0,n:102,sum:9419,0}}	0.5	0.5	NA	NA	0	1	102	40	0	0	0	0	49	53	0	0	synonymous_variant
ACVR2A	chr2:147926065	G,A	NA	8.21	NA	NA	NA	NA	0.28671	1	0	0	15.677	NaN	NaN	NaN	NaN	NaN	NA	NA	NA	NA	NA	NA	Na	NA	NA	NA	{key:GTS,value:{mean:22,21951219512195,stdev:8,188368297274037,min:2,0,max:41,0,n:41,sum:911,0}},{key:sport,value:{mean:39,754901960784316,stdev:8,792193813219306,min:19,0,max:64,0,n:102,sum:4055,0}}	{key:GTS,value:{mean:58,75609756097561,stdev:23,058547420885244,min:6,0,max:99,0,n:41,sum:2409,0}},{key:sport,value:{mean:92,79411764705883,stdev:15,91850460713365,min:0,0,max:99,0,n:102,sum:9465,0}}	0.5	0.5	NA	NA	0	1	102	40	0	0	0	0	49	53	0	0	synonymous_variant
ACVR2A	chr2:147926083	A,T	NA	11.07	NA	NA	NA	NA	0.28671	1	0	0	15.677	NaN	NaN	NaN	NaN	NaN	NA	Na	NA	NA	NA	NA	Na	NA	NA	NA	{key:GTS,value:{mean:22,24390243902439,stdev:8,023685935434033,min:3,0,max:41,0,n:41,sum:912,0}},{key:sport,value:{mean:40,549019607843135,stdev:8,46865900325081,min:22,0,max:64,0,n:102,sum:4136,0}}	{key:GTS,value:{mean:58,46341463414634,stdev:22,7135906033452,min:6,0,max:99,0,n:41,sum:2397,0}},{key:sport,value:{mean:93,46078431372548,stdev:14,453218359710746,min:0,0,max:99,0,n:102,sum:9533,0}}	0.5	0.5	NA	NA	0	1	102	40	0	0	0	0	49	53	0	0	synonymous_variant
ACVR2A	chr2:147926086	T,C	NA	12.57	NA	NA	NA	NA	0.28671	1	0	0	15.677	NaN	NaN	NaN	NaN	NaN	NA	Na	NA	NA	NA	NA	Na	NA	NA	NA	{key:GTS,value:{mean:22,097560975609756,stdev:8,029837279427701,min:3,0,max:41,0,n:41,sum:906,0}},{key:sport,value:{mean:40,5,stdev:8,637299414543332,min:22,0,max:64,0,n:102,sum:4131,0}}	{key:GTS,value:{mean:59,146341463414636,stdev:23,21328569928379,min:6,0,max:99,0,n:41,sum:2425,0}},{key:sport,value:{mean:93,38235294117646,stdev:11,690488942664919,min:52,0,max:99,0,n:102,sum:9525,0}}	0.5	0.5	NA	NA	0	1	102	40	0	0	0	0	49	53	0	0	synonymous_variant
ACVR2A	chr2:147926322	T,C	NA	5.603	NA	NA	NA	NA	0.28671	1	0	0	15.677	NaN	NaN	NaN	NaN	NaN	NA	Na	NA	NA	NA	NA	Na	NA	NA	NA	{key:GTS,value:{mean:21,341463414634145,stdev:8,203538071028126,min:1,0,max:40,0,n:41,sum:875,0}},{key:sport,value:{mean:41,254901960784316,stdev:9,57804502803238,min:22,0,max:74,0,n:102,sum:4208,0}}	{key:GTS,value:{mean:56,170731707317074,stdev:22,768080394061727,min:1,0,max:99,0,n:41,sum:2303,0}},{key:sport,value:{mean:94,36274509803921,stdev:10,101241639546844,min:57,0,max:99,0,n:102,sum:9625,0}}	0.5	0.5	NA	NA	0	1	102	40	0	0	0	0	49	53	0	0	intron_variant
ACVR2A	chr2:147926350	A,T	rs12620026	2.435	0.992577	150	1872	1886	1	1	0	0	96.879	0.48039	1	Infinity	0.027734	Infinity	0.73367	1	2.3309	0.41247	92.614	1	1	1.5179	0.22868	64.493	{key:GTS,value:{mean:21,365853658536587,stdev:8,438460435124973,min:2,0,max:41,0,n:41,sum:876,0}},{key:sport,value:{mean:39,28431372549019,stdev:9,59102669981052,min:24,0,max:68,0,n:102,sum:4007,0}}	{key:GTS,value:{mean:62,829268292682926,stdev:23,035394228653487,min:6,0,max:99,0,n:41,sum:2576,0}},{key:sport,value:{mean:95,51960784313725,stdev:7,923321733792808,min:59,0,max:99,0,n:102,sum:9743,0}}	0.5	0.5	0.98865	33192	1	0	0	0	101	41	1	0	0	0	48	53	intron_variant
ACVR2A	chr2:147927172	C,T	NA	4.965	NA	NA	NA	NA	1	1	Infinity	0.010322	Infinity	1	1	Infinity	0.023705	Infinity	NA	Na	NA	NA	NA	NA	Na	NA	NA	NA	{key:GTS,value:{mean:21,26829268292683,stdev:7,19086273274396,min:5,0,max:37,0,n:41,sum:872,0}},{key:sport,value:{mean:38,8235294117647,stdev:10,656317066679541,min:13,0,max:73,0,n:102,sum:3960,0}}	{key:GTS,value:{mean:56,292682926829265,stdev:21,837810019789995,min:0,0,max:99,0,n:41,sum:2308,0}},{key:sport,value:{mean:89,19607843137256,stdev:12,477461418286524,min:39,0,max:99,0,n:102,sum:9098,0}}	0.5	0.5	NA	NA	1	0	101	41	0	0	0	1	49	52	0	0	synonymous_variant
ACVR2A	chr2:147927181	G,A	NA	4.746	NA	NA	NA	NA	1	1	Infinity	0.010322	Infinity	1	1	Infinity	0.023705	Infinity	NA	Na	NA	NA	NA	NA	Na	NA	NA	NA	{key:GTS,value:{mean:21,341463414634145,stdev:7,124707117977146,min:5,0,max:37,0,n:41,sum:875,0}},{key:sport,value:{mean:38,490196078431374,stdev:10,839058907523704,min:15,0,max:73,0,n:102,sum:3926,0}}	{key:GTS,value:{mean:56,65853658536585,stdev:21,20930508641576,min:0,0,max:99,0,n:41,sum:2323,0}},{key:sport,value:{mean:89,58823529411765,stdev:12,588006228445444,min:45,0,max:99,0,n:102,sum:9138,0}}	0.5	0.5	NA	NA	1	0	101	41	0	0	0	1	49	52	0	0	synonymous_variant
ACVR2A	chr2:147927196	T,C	NA	10.45	NA	NA	NA	NA	1	1	Infinity	0.010322	Infinity	1	1	Infinity	0.023705	Infinity	NA	Na	NA	NA	NA	NA	Na	NA	NA	NA	{key:GTS,value:{mean:21,682926829268293,stdev:7,171893053459162,min:6,0,max:37,0,n:41,sum:889,0}},{key:sport,value:{mean:38,22549019607843,stdev:10,573650994237655,min:17,0,max:73,0,n:102,sum:3899,0}}	{key:GTS,value:{mean:57,75609756097561,stdev:20,632416464418643,min:18,0,max:99,0,n:41,sum:2368,0}},{key:sport,value:{mean:89,3529411764706,stdev:13,777394855216247,min:35,0,max:99,0,n:102,sum:9114,0}}	0.5	0.5	NA	NA	1	0	101	41	0	0	0	1	49	52	0	0	synonymous_variant
ACVR2A	chr2:147927202	C,G	NA	7.216	NA	NA	NA	NA	1	1	Infinity	0.010322	Infinity	1	1	Infinity	0.023705	Infinity	NA	Na	NA	NA	NA	NA	Na	NA	NA	NA	{key:GTS,value:{mean:21,51219512195122,stdev:7,184407069309006,min:6,0,max:37,0,n:41,sum:882,0}},{key:sport,value:{mean:37,61764705882353,stdev:10,083031871345536,min:16,0,max:73,0,n:102,sum:3837,0}}	{key:GTS,value:{mean:55,951219512195124,stdev:20,78807258808339,min:15,0,max:99,0,n:41,sum:2294,0}},{key:sport,value:{mean:88,94117647058823,stdev:12,494566293041624,min:48,0,max:99,0,n:102,sum:9072,0}}	0.5	0.5	NA	NA	1	0	101	41	0	0	0	1	49	52	0	0	synonymous_variant
ACVR2A	chr2:147928121	C,CCAT	rs148171495	NA	0.0418876	59	79	1886	0.33434	1	0.54851	0.14482	2.261	0.44753	1	2.367	0.37656	25.413	0.24508	1	1.5013	0.5948	3.1592	0.71319	1	0.81285	0.31213	1.7881	{key:GTS,value:{mean:19,365853658536587,stdev:7,042574700889479,min:2,0,max:31,0,n:41,sum:794,0}},{key:sport,value:{mean:37,8921568627451,stdev:10,224832193594128,min:14,0,max:66,0,n:102,sum:3865,0}}	{key:GTS,value:{mean:59,68292682926829,stdev:23,10573682790704,min:6,0,max:99,0,n:41,sum:2447,0}},{key:sport,value:{mean:91,20588235294117,stdev:12,868366926642594,min:39,0,max:99,0,n:102,sum:9303,0}}	0.56056	0.55044	0.023121	23	7	5	95	36	0	0	2	5	47	48	0	0	NA
ACVR2A	chr2:147928630	T,C	NA	0.556	NA	NA	NA	NA	0.28671	1	0	0	15.677	NaN	NaN	NaN	NaN	NaN	NA	Na	NA	NA	NA	NA	Na	NA	NA	NA	{key:GTS,value:{mean:20,317073170731707,stdev:7,096680860694559,min:3,0,max:38,0,n:41,sum:833,0}},{key:sport,value:{mean:39,73529411764706,stdev:8,578274508369724,min:19,0,max:66,0,n:102,sum:4053,0}}	{key:GTS,value:{mean:54,78048780487805,stdev:18,482044279182322,min:9,0,max:99,0,n:41,sum:2246,0}},{key:sport,value:{mean:93,56862745098039,stdev:9,612603862537451,min:55,0,max:99,0,n:102,sum:9544,0}}	0.5	0.5	NA	NA	0	1	102	40	0	0	0	0	49	53	0	0	3_prime_UTR_variant
ACVR2A	chr2:147928884	T,C	NA	10.16	0.0127253	52	24	1886	0.32609	1	Infinity	0.36902	Infinity	0.67279	1	0.61045	0.049994	5.4486	0.0022923	1	5.7042	1.8188	13.687	0.1957	1	1.9486	0.57426	5.2877	{key:GTS,value:{mean:22,048780487804876,stdev:7,6507650486642955,min:2,0,max:36,0,n:41,sum:904,0}},{key:sport,value:{mean:39,30392156862745,stdev:9,124185932729839,min:16,0,max:67,0,n:102,sum:4009,0}}	{key:GTS,value:{mean:60,292682926829265,stdev:20,446532179510484,min:6,0,max:99,0,n:41,sum:2472,0}},{key:sport,value:{mean:92,7156862745098,stdev:11,755163613827339,min:36,0,max:99,0,n:102,sum:9457,0}}	0.5	0.52445	0.0043851	1	5	0	97	41	0	0	3	2	46	51	0	0	3_prime_UTR_variant
ACVR2A	chr2:147929377	G,GTT	rs34380358	NA	0.328208	62	619	1886	0.77206	1	0.91471	0.50293	1.6928	0.040795	1	1.9989	1.0185	4.0082	0.25695	1	0.82666	0.59636	1.132	0.13415	1	0.7746	0.55059	1.0776	{key:GTS,value:{mean:18,804878048780488,stdev:7,123371057935303,min:5,0,max:37,0,n:41,sum:771,0}},{key:sport,value:{mean:40,78431372549019,stdev:10,480259174856533,min:14,0,max:74,0,n:102,sum:4160,0}}	{key:GTS,value:{mean:74,63414634146342,stdev:27,76535487956781,min:0,0,max:99,0,n:41,sum:3060,0}},{key:sport,value:{mean:96,19607843137256,stdev:8,167413990239872,min:55,0,max:99,0,n:102,sum:9812,0}}	0.35905	0.27008	0.314	3325	36	20	56	19	10	2	16	20	31	25	2	8	NA
ACVR2A	chr2:147929787	G,C	NA	4.839	NA	NA	NA	NA	1	1	Infinity	0.010322	Infinity	1	1	Infinity	0.023705	Infinity	0.017842	1	66.83	1.4071	593.47	NA	Na	NA	NA	NA	{key:GTS,value:{mean:22,682926829268293,stdev:8,662898248728121,min:1,0,max:44,0,n:41,sum:930,0}},{key:sport,value:{mean:39,92156862745098,stdev:10,689637894883141,min:16,0,max:78,0,n:102,sum:4072,0}}	{key:GTS,value:{mean:60,829268292682926,stdev:22,20843878175908,min:3,0,max:99,0,n:41,sum:2494,0}},{key:sport,value:{mean:91,3529411764706,stdev:13,731063294319837,min:45,0,max:99,0,n:102,sum:9318,0}}	0.5	0.5	7.3651e-05	0	1	0	101	41	0	0	0	1	49	52	0	0	3_prime_UTR_variant
ACVR2A	chr2:147930133	T,G	NA	15.81	0.0212089	53	40	1886	1	1	1.6176	0.15694	80.724	0.35259	1	0.30323	0.005697	3.849	0.0066925	1	5.5751	1.4925	14.679	1	1	0.92303	0.23742	2.5925	{key:GTS,value:{mean:21,878048780487806,stdev:7,686526450593222,min:7,0,max:39,0,n:41,sum:897,0}},{key:sport,value:{mean:41,26470588235294,stdev:10,056630307851083,min:19,0,max:70,0,n:102,sum:4209,0}}	{key:GTS,value:{mean:60,1219512195122,stdev:21,289176365916166,min:18,0,max:99,0,n:41,sum:2465,0}},{key:sport,value:{mean:93,87254901960785,stdev:10,625230395312837,min:51,0,max:99,0,n:102,sum:9575,0}}	0.5	0.51474	0.0035743	1	4	1	98	40	0	0	3	1	46	52	0	0	3_prime_UTR_variant
ACVR2A	chr2:147930162	A,C	rs17692648	11.18	0.128314	150	242	1886	0.54992	1	1.4094	0.58811	3.7608	0.22261	1	0.59495	0.23523	1.4539	0.069201	1	0.67928	0.43518	1.0228	0.82652	1	1.0363	0.64959	1.6004	{key:GTS,value:{mean:20,853658536585368,stdev:7,168906354697839,min:7,0,max:40,0,n:41,sum:855,0}},{key:sport,value:{mean:40,30392156862745,stdev:10,384556043911687,min:15,0,max:70,0,n:102,sum:4111,0}}	{key:GTS,value:{mean:63,53658536585366,stdev:24,104546237502245,min:18,0,max:99,0,n:41,sum:2605,0}},{key:sport,value:{mean:94,2156862745098,stdev:10,095259468914753,min:48,0,max:99,0,n:102,sum:9610,0}}	0.65686	0.52819	0.18338	1158	23	8	77	33	2	0	12	11	35	42	2	0	3_prime_UTR_variant
ACVR2A	chr2:147930605	A,T	rs114710451	13.92	0.007431	44	14	1884	0.28671	1	0	0	15.677	NaN	NaN	NaN	NaN	NaN	0.12062	1	0	0	1.3765	0.38593	1	0	0	2.7876	{key:GTS,value:{mean:20,51219512195122,stdev:5,5704882267067655,min:3,0,max:31,0,n:41,sum:841,0}},{key:sport,value:{mean:35,36274509803921,stdev:10,40436297593587,min:18,0,max:70,0,n:102,sum:3607,0}}	{key:GTS,value:{mean:56,829268292682926,stdev:16,582245043543303,min:6,0,max:99,0,n:41,sum:2330,0}},{key:sport,value:{mean:85,91176470588235,stdev:14,131110818482925,min:45,0,max:99,0,n:102,sum:8763,0}}	0.5	0.5	0.01311	10	0	1	102	40	0	0	0	0	49	53	0	0	3_prime_UTR_variant
ACVR2A	chr2:147930617	T,C	NA	15.47	NA	NA	NA	NA	1	1	Infinity	0.010322	Infinity	0.48039	1	0	0	36.057	NA	Na	NA	NA	NA	NA	Na	NA	NA	NA	{key:GTS,value:{mean:20,48780487804878,stdev:5,657380033193471,min:3,0,max:33,0,n:41,sum:840,0}},{key:sport,value:{mean:34,51960784313726,stdev:10,92194264857502,min:17,0,max:70,0,n:102,sum:3521,0}}	{key:GTS,value:{mean:54,609756097560975,stdev:15,237754857958683,min:6,0,max:90,0,n:41,sum:2239,0}},{key:sport,value:{mean:82,6078431372549,stdev:17,89082186800398,min:7,0,max:99,0,n:102,sum:8426,0}}	0.5	0.5	NA	NA	1	0	101	41	0	0	1	0	48	53	0	0	3_prime_UTR_variant
ACVR2A	chr2:147930821	G,A	NA	11.09	NA	NA	NA	NA	1	1	Infinity	0.010322	Infinity	1	1	Infinity	0.023705	Infinity	0.049796	1	20.859	0.49526	135.47	NA	Na	NA	NA	NA	{key:GTS,value:{mean:23,29268292682927,stdev:6,743538560288562,min:9,0,max:42,0,n:41,sum:955,0}},{key:sport,value:{mean:31,862745098039216,stdev:10,262285048916787,min:15,0,max:63,0,n:102,sum:3250,0}}	{key:GTS,value:{mean:54,24390243902439,stdev:20,38146035578374,min:5,0,max:99,0,n:41,sum:2224,0}},{key:sport,value:{mean:79,11764705882354,stdev:18,729914270527633,min:29,0,max:99,0,n:102,sum:8070,0}}	0.5	0.5	0.00023598	0	1	0	101	41	0	0	0	1	49	52	0	0	3_prime_UTR_variant
ACVR2B	chr3:38454574	C,T	rs3749386	8.44	0.559385	150	1055	1886	0.89619	1	1.0504	0.60846	1.8121	0.88917	1	0.95419	0.53037	1.7154	0.39719	1	0.88065	0.66249	1.1719	0.37348	1	0.86894	0.64383	1.1739	{key:GTS,value:{mean:28,317073170731707,stdev:9,056567551998628,min:11,0,max:57,0,n:41,sum:1161,0}},{key:sport,value:{mean:12,892156862745098,stdev:6,528830274996265,min:3,0,max:37,0,n:102,sum:1315,0}}	{key:GTS,value:{mean:89,39024390243902,stdev:15,709059136845275,min:33,0,max:99,0,n:41,sum:3665,0}},{key:sport,value:{mean:58,31372549019608,stdev:31,467063512833906,min:0,0,max:99,0,n:102,sum:5948,0}}	0.87998	0.49197	0.55607	10513	55	20	21	10	26	11	26	29	10	11	13	13	non_coding_transcript_exon_variant
ACVR2B	chr3:38455262	A,C	NA	0.682	NA	NA	NA	NA	1	1	Infinity	0.010322	Infinity	1	1	Infinity	0.023705	Infinity	NA	Na	NA	NA	NA	NA	Na	NA	NA	NA	{key:GTS,value:{mean:31,048780487804876,stdev:12,089001692754627,min:11,0,max:63,0,n:41,sum:1273,0}},{key:sport,value:{mean:19,92156862745098,stdev:9,263766940697764,min:3,0,max:50,0,n:102,sum:2032,0}}	{key:GTS,value:{mean:76,04878048780488,stdev:20,98425800162216,min:30,0,max:99,0,n:41,sum:3118,0}},{key:sport,value:{mean:50,490196078431374,stdev:22,16725420039845,min:0,0,max:99,0,n:102,sum:5150,0}}	0.5	0.5	NA	NA	1	0	101	41	0	0	0	1	49	52	0	0	intron_variant
ACVR2B	chr3:38455297	T,G	NA	16.09	NA	NA	NA	NA	0.28671	1	0	0	15.677	NaN	NaN	NaN	NaN	NaN	NA	Na	NA	NA	NA	NA	Na	NA	NA	NA	{key:GTS,value:{mean:30,341463414634145,stdev:12,021545203422471,min:9,0,max:63,0,n:41,sum:1244,0}},{key:sport,value:{mean:21,53921568627451,stdev:9,247863100947786,min:7,0,max:50,0,n:102,sum:2197,0}}	{key:GTS,value:{mean:67,58536585365853,stdev:27,52291782049927,min:0,0,max:99,0,n:41,sum:2771,0}},{key:sport,value:{mean:51,78431372549019,stdev:23,895453440294087,min:0,0,max:99,0,n:102,sum:5282,0}}	0.5	0.5	NA	NA	0	1	102	40	0	0	0	0	49	53	0	0	intron_variant
ACVR2B	chr3:38455330	T,C	NA	13.38	NA	NA	NA	NA	1	1	Infinity	0.010322	Infinity	1	1	Infinity	0.023705	Infinity	NA	Na	NA	NA	NA	NA	Na	NA	NA	NA	{key:GTS,value:{mean:30,317073170731707,stdev:12,05968697646236,min:13,0,max:63,0,n:41,sum:1243,0}},{key:sport,value:{mean:21,627450980392158,stdev:9,513583239322534,min:7,0,max:52,0,n:102,sum:2206,0}}	{key:GTS,value:{mean:75,34146341463415,stdev:20,766541753383084,min:29,0,max:99,0,n:41,sum:3089,0}},{key:sport,value:{mean:51,63725490196079,stdev:24,055813049740067,min:0,0,max:99,0,n:102,sum:5267,0}}	0.5	0.5	NA	NA	1	0	101	41	0	0	0	1	49	52	0	0	intron_variant
ACVR2B	chr3:38455406	T,G	rs111745450	21.7	0.00901379	54	17	1886	0.55992	1	Infinity	0.1657	Infinity	0.60883	1	0.45884	0.0076826	8.9449	0.19315	1	2.0067	0.40902	5.9829	0.43619	1	1.6404	0.30542	5.7424	{key:GTS,value:{mean:29,75609756097561,stdev:11,946589446579136,min:10,0,max:63,0,n:41,sum:1220,0}},{key:sport,value:{mean:21,441176470588236,stdev:8,092084645506041,min:6,0,max:45,0,n:102,sum:2187,0}}	{key:GTS,value:{mean:72,7560975609756,stdev:19,893350387730546,min:27,0,max:99,0,n:41,sum:2983,0}},{key:sport,value:{mean:53,98039215686274,stdev:23,82492532019523,min:0,0,max:99,0,n:102,sum:5506,0}}	0.5	0.50739	0.0073826	0	3	0	99	41	0	0	2	1	47	52	0	0	intron_variant
ACVR2B	chr3:38455413	C,G	NA	21.1	NA	NA	NA	NA	1	1	Infinity	0.010322	Infinity	1	1	Infinity	0.023705	Infinity	NA	Na	NA	NA	NA	NA	Na	NA	NA	NA	{key:GTS,value:{mean:29,317073170731707,stdev:12,196438953275976,min:9,0,max:63,0,n:41,sum:1202,0}},{key:sport,value:{mean:21,392156862745097,stdev:8,38317276119379,min:6,0,max:45,0,n:102,sum:2182,0}}	{key:GTS,value:{mean:72,4390243902439,stdev:20,162811433474356,min:21,0,max:99,0,n:41,sum:2970,0}},{key:sport,value:{mean:53,81372549019608,stdev:21,127405486507595,min:10,0,max:99,0,n:102,sum:5489,0}}	0.5	0.5	NA	NA	1	0	101	41	0	0	0	1	49	52	0	0	intron_variant
ACVR2B	chr3:38455590	A,C	rs7645704	10.16	0.0556734	95	105	1886	1	1	1.111	0.31689	4.9295	0.21777	1	2.5739	0.59508	15.51	0.6678	1	0.82634	0.40541	1.5134	1	1	0.96675	0.46007	1.8429	{key:GTS,value:{mean:30,390243902439025,stdev:11,025199624940125,min:15,0,max:63,0,n:41,sum:1246,0}},{key:sport,value:{mean:33,09803921568628,stdev:9,597293127283917,min:11,0,max:64,0,n:102,sum:3376,0}}	{key:GTS,value:{mean:77,8048780487805,stdev:19,695510832074064,min:31,0,max:99,0,n:41,sum:3190,0}},{key:sport,value:{mean:85,79411764705883,stdev:15,755072781142585,min:30,0,max:99,0,n:102,sum:8751,0}}	0.5368	0.62376	0.064522	144	11	4	91	37	0	0	3	8	46	45	0	0	intron_variant
ACVR2B	chr3:38455627	A,G	rs145164316	8.375	NA	NA	NA	NA	0.49194	1	0.40048	0.0050668	31.705	1	1	Infinity	0.023705	Infinity	0.16483	1	5.6623	0.14033	33.14	NA	Na	NA	NA	NA	{key:GTS,value:{mean:30,317073170731707,stdev:10,386292618663301,min:17,0,max:63,0,n:41,sum:1243,0}},{key:sport,value:{mean:34,23529411764706,stdev:9,069639583158573,min:9,0,max:64,0,n:102,sum:3492,0}}	{key:GTS,value:{mean:63,170731707317074,stdev:28,400362793134832,min:0,0,max:99,0,n:41,sum:2590,0}},{key:sport,value:{mean:85,76470588235294,stdev:17,369218022623148,min:0,0,max:99,0,n:102,sum:8748,0}}	0.5	0.50246	0.00086916	0	1	1	101	40	0	0	0	1	49	52	0	0	intron_variant
ACVR2B	chr3:38455627	A,AGC	rs145164316	NA	NA	NA	NA	NA	1	1	Infinity	0.010322	Infinity	1	1	Infinity	0.023705	Infinity	0.049738	1	20.884	0.49585	135.62	NA	Na	NA	NA	NA	{key:GTS,value:{mean:30,317073170731707,stdev:10,386292618663301,min:17,0,max:63,0,n:41,sum:1243,0}},{key:sport,value:{mean:34,23529411764706,stdev:9,069639583158573,min:9,0,max:64,0,n:102,sum:3492,0}}	{key:GTS,value:{mean:63,170731707317074,stdev:28,400362793134832,min:0,0,max:99,0,n:41,sum:2590,0}},{key:sport,value:{mean:85,76470588235294,stdev:17,369218022623148,min:0,0,max:99,0,n:102,sum:8748,0}}	0.5	0.50246	0.0002357	0	1	0	101	41	0	0	0	1	49	52	0	0	NA
ACVR2B	chr3:38455713	C,T	rs75999951	4.969	NA	NA	NA	NA	0.49194	1	0.40048	0.0050668	31.705	1	1	Infinity	0.023705	Infinity	0.16446	1	5.6763	0.14067	33.222	NA	Na	NA	NA	NA	{key:GTS,value:{mean:31,926829268292682,stdev:10,69394687206543,min:13,0,max:63,0,n:41,sum:1309,0}},{key:sport,value:{mean:36,80392156862745,stdev:9,459966438283832,min:14,0,max:64,0,n:102,sum:3754,0}}	{key:GTS,value:{mean:80,36585365853658,stdev:17,408655118984786,min:39,0,max:99,0,n:41,sum:3295,0}},{key:sport,value:{mean:89,95098039215686,stdev:12,421816237840334,min:39,0,max:99,0,n:102,sum:9175,0}}	0.5	0.5	0.00086701	0	1	1	101	40	0	0	0	1	49	52	0	0	intron_variant
ACVR2B	chr3:38455837	T,C	rs62239934	8.257	0.0630965	150	119	1886	0.58246	1	0.7228	0.235	2.4681	0.35951	1	0.51147	0.10625	2.0888	0.49697	1	1.2115	0.59417	2.2197	0.75979	1	0.84638	0.40414	1.6062	{key:GTS,value:{mean:32,1219512195122,stdev:10,109631056333432,min:15,0,max:67,0,n:41,sum:1317,0}},{key:sport,value:{mean:37,3921568627451,stdev:9,756000529332468,min:16,0,max:62,0,n:102,sum:3814,0}}	{key:GTS,value:{mean:81,1219512195122,stdev:24,82150436858274,min:0,0,max:99,0,n:41,sum:3326,0}},{key:sport,value:{mean:88,3921568627451,stdev:17,846929138136595,min:0,0,max:99,0,n:102,sum:9016,0}}	0.58909	0.62376	0.04493	76	11	6	91	35	0	0	7	4	42	49	0	0	intron_variant
ACVR2B	chr3:38455920	G,A	NA	0.621	0.00371156	51	7	1886	1	1	Infinity	0.010322	Infinity	0.48039	1	0	0	36.057	0.44437	1	1.7138	0.042962	9.7693	0.56093	1	1.3221	0.029198	10.375	{key:GTS,value:{mean:31,0,stdev:9,044604913913073,min:17,0,max:56,0,n:41,sum:1271,0}},{key:sport,value:{mean:37,666666666666664,stdev:9,681530155083495,min:13,0,max:65,0,n:102,sum:3842,0}}	{key:GTS,value:{mean:79,41463414634147,stdev:16,480551153695234,min:48,0,max:99,0,n:41,sum:3256,0}},{key:sport,value:{mean:89,97058823529412,stdev:14,34822929729327,min:35,0,max:99,0,n:102,sum:9177,0}}	0.5	0.5	0.0028661	0	1	0	101	41	0	0	1	0	48	53	0	0	intron_variant
ACVR2B	chr3:38456054	G,A	NA	7.472	0.0100742	56	19	1886	0.55992	1	Infinity	0.1657	Infinity	1	1	1.8599	0.095408	111.1	0.47744	1	1.4092	0.28749	4.1945	0.46823	1	1.4663	0.27554	5.0455	{key:GTS,value:{mean:32,21951219512195,stdev:9,319562941500154,min:16,0,max:56,0,n:41,sum:1321,0}},{key:sport,value:{mean:37,71568627450981,stdev:10,006250449515996,min:19,0,max:65,0,n:102,sum:3847,0}}	{key:GTS,value:{mean:82,97560975609755,stdev:17,184064945257642,min:45,0,max:99,0,n:41,sum:3402,0}},{key:sport,value:{mean:89,80392156862744,stdev:14,247145717366996,min:35,0,max:99,0,n:102,sum:9160,0}}	0.5	0.50739	0.01048	0	3	0	99	41	0	0	1	2	48	51	0	0	intron_variant
ACVR2B	chr3:38456089	T,A	NA	2.275	NA	NA	NA	NA	1	1	Infinity	0.010322	Infinity	0.48039	1	0	0	36.057	NA	Na	NA	NA	NA	NA	Na	NA	NA	NA	{key:GTS,value:{mean:32,68292682926829,stdev:8,772014882124124,min:19,0,max:56,0,n:41,sum:1340,0}},{key:sport,value:{mean:39,166666666666664,stdev:9,836988353621308,min:19,0,max:65,0,n:102,sum:3995,0}}	{key:GTS,value:{mean:82,09756097560975,stdev:15,037846365735101,min:54,0,max:99,0,n:41,sum:3366,0}},{key:sport,value:{mean:89,99019607843137,stdev:13,790800498626822,min:49,0,max:99,0,n:102,sum:9179,0}}	0.5	0.5	NA	NA	1	0	101	41	0	0	1	0	48	53	0	0	intron_variant
ACVR2B	chr3:38456168	A,G	rs762317	8.418	0.566278	150	1068	1886	0.69443	1	1.1362	0.65797	1.9612	0.77877	1	1.1099	0.61636	2.0004	0.52456	1	0.91062	0.68475	1.2133	0.55285	1	0.9142	0.67706	1.2365	{key:GTS,value:{mean:30,73170731707317,stdev:9,255253986431768,min:14,0,max:56,0,n:41,sum:1260,0}},{key:sport,value:{mean:36,27450980392157,stdev:11,24430737258279,min:15,0,max:70,0,n:102,sum:3700,0}}	{key:GTS,value:{mean:89,7560975609756,stdev:15,439544552559891,min:42,0,max:99,0,n:41,sum:3680,0}},{key:sport,value:{mean:94,49019607843137,stdev:10,805540606776253,min:48,0,max:99,0,n:102,sum:9638,0}}	0.87998	0.37387	0.56723	10929	55	20	19	10	28	11	26	29	10	9	13	15	intron_variant
ACVR2B	chr3:38456333	T,G	NA	5.349	0.004772	50	9	1886	1	1	Infinity	0.010322	Infinity	1	1	Infinity	0.023705	Infinity	0.61603	1	1.0492	0.026351	5.9539	1	1	1.0274	0.023326	7.4794	{key:GTS,value:{mean:31,29268292682927,stdev:9,617676567550047,min:16,0,max:56,0,n:41,sum:1283,0}},{key:sport,value:{mean:34,549019607843135,stdev:9,94260731474908,min:11,0,max:64,0,n:102,sum:3524,0}}	{key:GTS,value:{mean:78,46341463414635,stdev:16,638330065384068,min:45,0,max:99,0,n:41,sum:3217,0}},{key:sport,value:{mean:85,79411764705883,stdev:16,207198978579143,min:30,0,max:99,0,n:102,sum:8751,0}}	0.5	0.5	0.0046734	4	1	0	101	41	0	0	0	1	49	52	0	0	intron_variant
ACVR2B	chr3:38456355	C,G	NA	2.819	NA	NA	NA	NA	1	1	Infinity	0.010322	Infinity	1	1	Infinity	0.023705	Infinity	NA	Na	NA	NA	NA	NA	Na	NA	NA	NA	{key:GTS,value:{mean:31,341463414634145,stdev:9,343341847690679,min:18,0,max:56,0,n:41,sum:1285,0}},{key:sport,value:{mean:33,450980392156865,stdev:9,780560402345523,min:11,0,max:64,0,n:102,sum:3412,0}}	{key:GTS,value:{mean:79,6829268292683,stdev:16,108532846229668,min:54,0,max:99,0,n:41,sum:3267,0}},{key:sport,value:{mean:83,94117647058823,stdev:16,556394137952015,min:27,0,max:99,0,n:102,sum:8562,0}}	0.5	0.5	NA	NA	1	0	101	41	0	0	0	1	49	52	0	0	intron_variant
ACVR2B	chr3:38457722	G,A	NA	3.473	0.004772	52	9	1886	1	1	Infinity	0.010322	Infinity	1	1	Infinity	0.023705	Infinity	0.61606	1	1.0491	0.026349	5.9534	1	1	1.0274	0.023326	7.4794	{key:GTS,value:{mean:31,70731707317073,stdev:8,276454709475626,min:11,0,max:52,0,n:41,sum:1300,0}},{key:sport,value:{mean:29,34313725490196,stdev:10,84787419134999,min:14,0,max:63,0,n:102,sum:2993,0}}	{key:GTS,value:{mean:81,48780487804878,stdev:17,5041764371368,min:33,0,max:99,0,n:41,sum:3341,0}},{key:sport,value:{mean:73,61764705882354,stdev:19,9951190699263,min:2,0,max:99,0,n:102,sum:7509,0}}	0.5	0.5	0.0046739	4	1	0	101	41	0	0	0	1	49	52	0	0	intron_variant
ACVR2B	chr3:38457776	C,T	NA	1.785	NA	NA	NA	NA	0.28671	1	0	0	15.677	NaN	1	NaN	NaN	NaN	NA	Na	NA	NA	NA	NA	Na	NA	NA	NA	{key:GTS,value:{mean:30,365853658536587,stdev:8,510412840179459,min:13,0,max:52,0,n:41,sum:1245,0}},{key:sport,value:{mean:31,147058823529413,stdev:10,23680121877035,min:16,0,max:63,0,n:102,sum:3177,0}}	{key:GTS,value:{mean:79,41463414634147,stdev:18,95434258725243,min:10,0,max:99,0,n:41,sum:3256,0}},{key:sport,value:{mean:78,93137254901961,stdev:15,917224487045821,min:45,0,max:99,0,n:102,sum:8051,0}}	0.5	0.5	NA	NA	0	1	102	40	0	0	0	0	49	53	0	0	intron_variant
ACVR2B	chr3:38457814	G,A	NA	0.441	NA	NA	NA	NA	1	1	Infinity	0.010322	Infinity	1	1	Infinity	0.023705	Infinity	0.014861	1	83.576	1.6928	856.97	NA	Na	NA	NA	NA	{key:GTS,value:{mean:30,829268292682926,stdev:8,787192562083808,min:13,0,max:52,0,n:41,sum:1264,0}},{key:sport,value:{mean:30,725490196078432,stdev:10,538590952756053,min:16,0,max:63,0,n:102,sum:3134,0}}	{key:GTS,value:{mean:79,14634146341463,stdev:18,630634326173613,min:36,0,max:99,0,n:41,sum:3245,0}},{key:sport,value:{mean:76,15686274509804,stdev:19,119718339277856,min:22,0,max:99,0,n:102,sum:7768,0}}	0.5	0.5	5.8801e-05	0	1	0	101	41	0	0	0	1	49	52	0	0	intron_variant
ACVR2B	chr3:38458025	G,T	rs181551111	4.199	0.00848356	47	16	1886	0.28671	1	0	0	15.677	NaN	NaN	NaN	NaN	NaN	1	1	0	0	7.3643	0.3922	1	0	0	2.3983	{key:GTS,value:{mean:30,26829268292683,stdev:9,695421072237929,min:9,0,max:52,0,n:41,sum:1241,0}},{key:sport,value:{mean:32,0,stdev:9,780933834080807,min:16,0,max:62,0,n:102,sum:3264,0}}	{key:GTS,value:{mean:77,8780487804878,stdev:20,700176883833894,min:16,0,max:99,0,n:41,sum:3193,0}},{key:sport,value:{mean:79,46078431372548,stdev:18,871428538166548,min:20,0,max:99,0,n:102,sum:8105,0}}	0.5	0.5	0.0024989	0	0	1	102	40	0	0	0	0	49	53	0	0	intron_variant
ACVR2B	chr3:38458574	C,CCCCATGTACCGAGGACAGG	NA	NA	NA	NA	NA	NA	1	1	Infinity	0.010322	Infinity	0.48039	1	0	0	36.057	NA	Na	NA	NA	NA	NA	Na	NA	NA	NA	{key:GTS,value:{mean:30,682926829268293,stdev:7,709477931108946,min:16,0,max:50,0,n:41,sum:1258,0}},{key:sport,value:{mean:36,03921568627451,stdev:10,989229636890068,min:17,0,max:71,0,n:102,sum:3676,0}}	{key:GTS,value:{mean:80,02439024390245,stdev:17,07870990283722,min:45,0,max:99,0,n:41,sum:3281,0}},{key:sport,value:{mean:85,91176470588235,stdev:15,270825023089415,min:30,0,max:99,0,n:102,sum:8763,0}}	0.5	0.5	NA	NA	1	0	101	41	0	0	1	0	48	53	0	0	NA
ACVR2B	chr3:38458578	G,GTATTAACAA	NA	NA	NA	NA	NA	NA	1	1	Infinity	0.010322	Infinity	0.48039	1	0	0	36.057	NA	Na	NA	NA	NA	NA	Na	NA	NA	NA	{key:GTS,value:{mean:31,0,stdev:7,8832950892006215,min:15,0,max:50,0,n:41,sum:1271,0}},{key:sport,value:{mean:36,029411764705884,stdev:10,90642541533447,min:18,0,max:71,0,n:102,sum:3675,0}}	{key:GTS,value:{mean:79,70731707317073,stdev:17,12827344884736,min:33,0,max:99,0,n:41,sum:3268,0}},{key:sport,value:{mean:83,57843137254902,stdev:20,968901471273053,min:0,0,max:99,0,n:102,sum:8525,0}}	0.5	0.5	NA	NA	1	0	101	41	0	0	1	0	48	53	0	0	NA
ACVR2B	chr3:38458582	C,CAATACCATTATGCAAGACCTACTTAATCCTCAAGAAAAGGCCAATCAGTTCGCCTTTAATGATA	NA	NA	NA	NA	NA	NA	1	1	Infinity	0.010322	Infinity	0.48039	1	0	0	36.057	NA	Na	NA	NA	NA	NA	Na	NA	NA	NA	{key:GTS,value:{mean:31,073170731707318,stdev:7,8379634111333605,min:16,0,max:50,0,n:41,sum:1274,0}},{key:sport,value:{mean:36,166666666666664,stdev:10,87458210450924,min:18,0,max:71,0,n:102,sum:3689,0}}	{key:GTS,value:{mean:80,7560975609756,stdev:16,53493048773971,min:45,0,max:99,0,n:41,sum:3311,0}},{key:sport,value:{mean:84,79411764705883,stdev:20,16711467755195,min:0,0,max:99,0,n:102,sum:8649,0}}	0.5	0.5	NA	NA	1	0	101	41	0	0	1	0	48	53	0	0	NA
ACVR2B	chr3:38458649	G,T	NA	7.652	0.004772	50	9	1886	1	1	Infinity	0.010322	Infinity	1	1	Infinity	0.023705	Infinity	0.60448	1	1.0828	0.027195	6.1468	1	1	1.0274	0.023326	7.4794	{key:GTS,value:{mean:29,853658536585368,stdev:8,506987015302457,min:16,0,max:50,0,n:41,sum:1224,0}},{key:sport,value:{mean:37,1078431372549,stdev:10,55694814666968,min:16,0,max:71,0,n:102,sum:3785,0}}	{key:GTS,value:{mean:77,65853658536585,stdev:18,508547473146958,min:39,0,max:99,0,n:41,sum:3184,0}},{key:sport,value:{mean:89,67647058823529,stdev:15,234224733458788,min:39,0,max:99,0,n:102,sum:9147,0}}	0.5	0.5	0.0045286	3	1	0	101	41	0	0	0	1	49	52	0	0	intron_variant
ACVR2B	chr3:38458698	C,T	rs2268753	1.866	0.565748	150	1067	1886	0.69443	1	1.1362	0.65797	1.9612	0.77877	1	1.1099	0.61636	2.0004	0.52455	1	0.91054	0.68469	1.2132	0.55326	1	0.91617	0.67853	1.2391	{key:GTS,value:{mean:29,24390243902439,stdev:8,71998122565913,min:15,0,max:50,0,n:41,sum:1199,0}},{key:sport,value:{mean:35,088235294117645,stdev:10,487249906972917,min:13,0,max:82,0,n:102,sum:3579,0}}	{key:GTS,value:{mean:88,41463414634147,stdev:17,55128458887863,min:39,0,max:99,0,n:41,sum:3625,0}},{key:sport,value:{mean:95,15686274509804,stdev:9,332365248854327,min:51,0,max:99,0,n:102,sum:9706,0}}	0.87998	0.37387	0.56725	10931	55	20	19	10	28	11	26	29	10	9	13	15	intron_variant
ACVR2B	chr3:38459156	C,G	rs9809948	3.04	0.0577943	150	109	1886	1	1	1.2179	0.35498	5.3405	0.37773	1	1.9124	0.49254	8.9737	0.77844	1	0.88226	0.44766	1.5788	0.87548	1	1.0189	0.50142	1.8972	{key:GTS,value:{mean:29,48780487804878,stdev:8,92822859884014,min:11,0,max:60,0,n:41,sum:1209,0}},{key:sport,value:{mean:38,73529411764706,stdev:9,123258867557977,min:12,0,max:60,0,n:102,sum:3951,0}}	{key:GTS,value:{mean:79,63414634146342,stdev:17,926348093758076,min:27,0,max:99,0,n:41,sum:3265,0}},{key:sport,value:{mean:92,46078431372548,stdev:12,777639452304468,min:30,0,max:99,0,n:102,sum:9431,0}}	0.5368	0.6452	0.066154	152	12	4	90	37	0	0	4	8	45	45	0	0	intron_variant
ACVR2B	chr3:38459372	G,A	NA	0.375	0.00318134	60	6	1886	1	1	Infinity	0.010322	Infinity	1	1	Infinity	0.023705	Infinity	0.10758	1	9.0519	0.22213	54.178	0.51326	1	1.5431	0.033394	12.816	{key:GTS,value:{mean:31,121951219512194,stdev:10,686657105717458,min:14,0,max:60,0,n:41,sum:1276,0}},{key:sport,value:{mean:35,53921568627451,stdev:9,178696101840941,min:13,0,max:60,0,n:102,sum:3625,0}}	{key:GTS,value:{mean:78,02439024390245,stdev:18,77659129676518,min:42,0,max:99,0,n:41,sum:3199,0}},{key:sport,value:{mean:87,56862745098039,stdev:15,885935204821761,min:39,0,max:99,0,n:102,sum:8932,0}}	0.5	0.5	0.00054393	0	1	0	101	41	0	0	0	1	49	52	0	0	intron_variant
ACVR2B	chr3:38459474	C,A	NA	11	NA	NA	NA	NA	0.28671	1	0	0	15.677	NaN	NaN	NaN	NaN	NaN	1	1	0	0	284.36	NA	Na	NA	NA	NA	{key:GTS,value:{mean:32,073170731707314,stdev:10,365021487400085,min:13,0,max:60,0,n:41,sum:1315,0}},{key:sport,value:{mean:34,254901960784316,stdev:9,464781234340157,min:7,0,max:60,0,n:102,sum:3494,0}}	{key:GTS,value:{mean:80,14634146341463,stdev:18,458339348195945,min:30,0,max:99,0,n:41,sum:3286,0}},{key:sport,value:{mean:85,19607843137256,stdev:16,92430623346329,min:21,0,max:99,0,n:102,sum:8690,0}}	0.5	0.5	8.8176e-05	0	0	1	102	40	0	0	0	0	49	53	0	0	intron_variant
ACVR2B	chr3:38459686	A,G	rs115028961	17.91	0.0111465	55	21	1884	1	1	1.2082	0.095404	64.221	1	1	1.8599	0.095408	111.1	1	1	0.94247	0.19243	2.8016	0.50438	1	1.3239	0.25068	4.4922	{key:GTS,value:{mean:33,390243902439025,stdev:9,90412096733645,min:14,0,max:60,0,n:41,sum:1369,0}},{key:sport,value:{mean:34,42156862745098,stdev:9,564472940912486,min:13,0,max:59,0,n:102,sum:3511,0}}	{key:GTS,value:{mean:83,14634146341463,stdev:17,38033788945702,min:36,0,max:99,0,n:41,sum:3409,0}},{key:sport,value:{mean:85,00980392156863,stdev:16,587554452258818,min:33,0,max:99,0,n:102,sum:8671,0}}	0.5	0.50739	0.01559	9	3	1	99	40	0	0	1	2	48	51	0	0	intron_variant
ACVR2B	chr3:38459753	G,A	NA	8.772	0.00742312	50	14	1886	1	1	Infinity	0.010322	Infinity	0.48039	1	0	0	36.057	0.27651	1	3.1265	0.078058	17.993	1	1	0.6588	0.015506	4.373	{key:GTS,value:{mean:33,5609756097561,stdev:10,147807117406595,min:15,0,max:60,0,n:41,sum:1376,0}},{key:sport,value:{mean:33,40196078431372,stdev:10,270135463071302,min:12,0,max:59,0,n:102,sum:3407,0}}	{key:GTS,value:{mean:82,95121951219512,stdev:16,846438748672945,min:39,0,max:99,0,n:41,sum:3401,0}},{key:sport,value:{mean:82,88235294117646,stdev:17,229303650107,min:33,0,max:99,0,n:102,sum:8454,0}}	0.5	0.5	0.001573	0	1	0	101	41	0	0	1	0	48	53	0	0	intron_variant
ACVR2B	chr3:38460022	C,T	rs75157910	0.562	0.00265111	53	5	1886	0.49194	1	0.40048	0.0050668	31.705	0.48039	1	0	0	36.057	1	1	0.51791	0.013031	2.9286	0.46045	1	1.8525	0.038992	16.67	{key:GTS,value:{mean:31,634146341463413,stdev:8,581761993053265,min:18,0,max:50,0,n:41,sum:1297,0}},{key:sport,value:{mean:37,73529411764706,stdev:11,093123175023342,min:13,0,max:67,0,n:102,sum:3849,0}}	{key:GTS,value:{mean:79,85365853658537,stdev:15,492816550385228,min:42,0,max:99,0,n:41,sum:3274,0}},{key:sport,value:{mean:88,37254901960785,stdev:15,281618824413082,min:36,0,max:99,0,n:102,sum:9014,0}}	0.5	0.5	0.009422	4	1	1	101	40	0	0	1	0	48	53	0	0	intron_variant
ACVR2B	chr3:38460233	ACCCCCTTGT,A	rs147990194	NA	NA	NA	NA	NA	0.49194	1	0.40048	0.0050668	31.705	1	1	Infinity	0.023705	Infinity	0.1648	1	5.6636	0.14036	33.148	NA	Na	NA	NA	NA	{key:GTS,value:{mean:30,609756097560975,stdev:7,745582686927031,min:17,0,max:50,0,n:41,sum:1255,0}},{key:sport,value:{mean:36,666666666666664,stdev:11,190273554396354,min:12,0,max:67,0,n:102,sum:3740,0}}	{key:GTS,value:{mean:80,29268292682927,stdev:15,953046811126736,min:42,0,max:99,0,n:41,sum:3292,0}},{key:sport,value:{mean:83,79411764705883,stdev:17,560728375673886,min:33,0,max:99,0,n:102,sum:8547,0}}	0.5	0.5	0.00086895	0	1	1	101	40	0	0	0	1	49	52	0	0	NA
ACVR2B	chr3:38460300	C,T	rs140507962	2.742	0.00159067	50	3	1886	1	1	Infinity	0.075303	Infinity	0.49831	1	Infinity	0.17384	Infinity	0.22076	1	2.2889	0.27403	8.4495	0.07779	1	6.2052	0.51539	54.494	{key:GTS,value:{mean:30,78048780487805,stdev:7,652553200975067,min:17,0,max:50,0,n:41,sum:1262,0}},{key:sport,value:{mean:37,490196078431374,stdev:10,58740011230443,min:14,0,max:67,0,n:102,sum:3824,0}}	{key:GTS,value:{mean:78,04878048780488,stdev:15,929649023910885,min:42,0,max:99,0,n:41,sum:3200,0}},{key:sport,value:{mean:88,20588235294117,stdev:14,895938540614612,min:39,0,max:99,0,n:102,sum:8997,0}}	0.5	0.50246	0.0043069	1	2	0	100	41	0	0	0	2	49	51	0	0	intron_variant
ACVR2B	chr3:38460425	G,A	rs2268755	1.204	0.629512	150	1186	1884	0.89431	1	1.0536	0.60317	1.8294	1	1	0.96861	0.53197	1.7614	0.71911	1	0.94281	0.70653	1.2636	0.40212	1	0.87568	0.64586	1.1919	{key:GTS,value:{mean:29,24390243902439,stdev:7,169653146030445,min:15,0,max:49,0,n:41,sum:1199,0}},{key:sport,value:{mean:36,28431372549019,stdev:11,488594046117143,min:15,0,max:74,0,n:102,sum:3701,0}}	{key:GTS,value:{mean:88,51219512195122,stdev:17,434367449155452,min:14,0,max:99,0,n:41,sum:3629,0}},{key:sport,value:{mean:94,34313725490196,stdev:10,298005801657185,min:57,0,max:99,0,n:102,sum:9623,0}}	0.8735	0.35827	0.61211	12745	54	20	14	7	34	14	25	29	7	7	17	17	intron_variant
ACVR2B	chr3:38461086	G,A	NA	8.386	NA	NA	NA	NA	0.28671	1	0	0	15.677	NaN	NaN	NaN	NaN	NaN	1	1	0	0	1812.2	NA	Na	NA	NA	NA	{key:GTS,value:{mean:29,51219512195122,stdev:8,398960305051448,min:15,0,max:51,0,n:41,sum:1210,0}},{key:sport,value:{mean:38,127450980392155,stdev:8,306236221608785,min:19,0,max:63,0,n:102,sum:3889,0}}	{key:GTS,value:{mean:78,21951219512195,stdev:17,808619720444707,min:42,0,max:99,0,n:41,sum:3207,0}},{key:sport,value:{mean:91,26470588235294,stdev:12,53381815180493,min:57,0,max:99,0,n:102,sum:9309,0}}	0.5	0.5	2.9395e-05	0	0	1	102	40	0	0	0	0	49	53	0	0	intron_variant
ACVR2B	chr3:38461158	A,G	rs79381676	7.642	0.00689289	49	13	1886	1	1	Infinity	0.010322	Infinity	0.48039	1	0	0	36.057	0.17445	1	5.3153	0.13184	31.033	1	1	0.70985	0.01662	4.772	{key:GTS,value:{mean:29,146341463414632,stdev:8,688542990515556,min:11,0,max:51,0,n:41,sum:1195,0}},{key:sport,value:{mean:33,127450980392155,stdev:9,641283342112256,min:16,0,max:63,0,n:102,sum:3379,0}}	{key:GTS,value:{mean:74,41463414634147,stdev:18,840764846154784,min:27,0,max:99,0,n:41,sum:3051,0}},{key:sport,value:{mean:82,41176470588235,stdev:15,879048312703956,min:48,0,max:99,0,n:102,sum:8406,0}}	0.5	0.5	0.00092601	0	1	0	101	41	0	0	1	0	48	53	0	0	intron_variant
ACVR2B	chr3:38461603	C,T	rs78617866	0.96	NA	NA	NA	NA	0.49194	1	0.40048	0.0050668	31.705	1	1	Infinity	0.023705	Infinity	0.16453	1	5.6735	0.1406	33.205	NA	Na	NA	NA	NA	{key:GTS,value:{mean:29,4390243902439,stdev:7,874158973248544,min:14,0,max:50,0,n:41,sum:1207,0}},{key:sport,value:{mean:34,71568627450981,stdev:9,762249671396148,min:19,0,max:64,0,n:102,sum:3541,0}}	{key:GTS,value:{mean:76,48780487804878,stdev:17,274148104679888,min:36,0,max:99,0,n:41,sum:3136,0}},{key:sport,value:{mean:85,02941176470588,stdev:15,64148323188038,min:41,0,max:99,0,n:102,sum:8673,0}}	0.5	0.5	0.00086744	0	1	1	101	40	0	0	0	1	49	52	0	0	intron_variant
ACVR2B	chr3:38462824	T,C	rs13059256	0.065	0.628844	150	1186	1886	0.89431	1	1.0536	0.60317	1.8294	1	1	0.96861	0.53197	1.7614	0.66652	1	0.94055	0.70483	1.2606	0.40255	1	0.87819	0.64768	1.1953	{key:GTS,value:{mean:28,853658536585368,stdev:7,209617477792119,min:18,0,max:49,0,n:41,sum:1183,0}},{key:sport,value:{mean:36,27450980392157,stdev:10,664359612099478,min:17,0,max:65,0,n:102,sum:3700,0}}	{key:GTS,value:{mean:89,97560975609755,stdev:14,492197740850271,min:54,0,max:99,0,n:41,sum:3689,0}},{key:sport,value:{mean:94,25490196078431,stdev:10,926390318057718,min:50,0,max:99,0,n:102,sum:9614,0}}	0.8735	0.35827	0.61268	12775	54	20	14	7	34	14	25	29	7	7	17	17	intron_variant
ACVR2B	chr3:38462897	A,G	rs57475654	8.766	0.0546129	74	103	1886	1	1	1.111	0.31689	4.9295	0.21777	1	2.5739	0.59508	15.51	0.77154	1	0.85076	0.41738	1.5581	1	1	0.98662	0.46926	1.8822	{key:GTS,value:{mean:28,536585365853657,stdev:7,663971972094766,min:15,0,max:45,0,n:41,sum:1170,0}},{key:sport,value:{mean:35,990196078431374,stdev:10,138738655778672,min:14,0,max:66,0,n:102,sum:3671,0}}	{key:GTS,value:{mean:77,17073170731707,stdev:18,405861260286,min:45,0,max:99,0,n:41,sum:3164,0}},{key:sport,value:{mean:89,6470588235294,stdev:14,566714043192723,min:37,0,max:99,0,n:102,sum:9144,0}}	0.5368	0.62376	0.062787	134	11	4	91	37	0	0	3	8	46	45	0	0	intron_variant
ACVR2B	chr3:38462939	G,A	rs13094715	1.766	0.629374	150	1187	1886	0.89431	1	1.0536	0.60317	1.8294	1	1	0.96861	0.53197	1.7614	0.66567	1	0.93299	0.69915	1.2504	0.40221	1	0.8762	0.64619	1.1926	{key:GTS,value:{mean:28,24390243902439,stdev:7,839177681503923,min:13,0,max:45,0,n:41,sum:1158,0}},{key:sport,value:{mean:33,59803921568628,stdev:9,59805924410576,min:12,0,max:70,0,n:102,sum:3427,0}}	{key:GTS,value:{mean:88,60975609756098,stdev:16,8028424552115,min:39,0,max:99,0,n:41,sum:3633,0}},{key:sport,value:{mean:92,02941176470588,stdev:14,401426864460717,min:21,0,max:99,0,n:102,sum:9387,0}}	0.8735	0.35827	0.61459	12845	54	20	14	7	34	14	25	29	7	7	17	17	intron_variant
ACVR2B	chr3:38463103	C,G	rs75568429	1.372	NA	NA	NA	NA	0.49194	1	0.40048	0.0050668	31.705	1	1	Infinity	0.023705	Infinity	0.12607	1	7.6122	0.1876	45.139	NA	Na	NA	NA	NA	{key:GTS,value:{mean:29,73170731707317,stdev:7,091817305516588,min:19,0,max:44,0,n:41,sum:1219,0}},{key:sport,value:{mean:36,34313725490196,stdev:10,370107018222926,min:12,0,max:68,0,n:102,sum:3707,0}}	{key:GTS,value:{mean:76,95121951219512,stdev:16,49678641212961,min:45,0,max:99,0,n:41,sum:3155,0}},{key:sport,value:{mean:89,2156862745098,stdev:14,25649315498192,min:33,0,max:99,0,n:102,sum:9100,0}}	0.5	0.5	0.00064666	0	1	1	101	40	0	0	0	1	49	52	0	0	intron_variant
ACVR2B	chr3:38463159	G,A	rs73063295	4.75	0.0630965	150	119	1886	0.58246	1	0.7228	0.235	2.4681	0.35951	1	0.51147	0.10625	2.0888	0.49648	1	1.2134	0.5951	2.2232	0.75979	1	0.84638	0.40414	1.6062	{key:GTS,value:{mean:28,414634146341463,stdev:6,825260147837828,min:14,0,max:48,0,n:41,sum:1165,0}},{key:sport,value:{mean:36,61764705882353,stdev:10,680791001814997,min:15,0,max:68,0,n:102,sum:3735,0}}	{key:GTS,value:{mean:76,8780487804878,stdev:17,15239458778808,min:36,0,max:99,0,n:41,sum:3152,0}},{key:sport,value:{mean:89,55882352941177,stdev:14,222030362628413,min:35,0,max:99,0,n:102,sum:9135,0}}	0.58909	0.62376	0.044864	73	11	6	91	35	0	0	7	4	42	49	0	0	intron_variant
ACVR2B	chr3:38463266	C,T	NA	5.719	NA	NA	NA	NA	1	1	Infinity	0.010322	Infinity	0.48039	1	0	0	36.057	0.011905	1	111.94	2.1175	1378.7	NA	Na	NA	NA	NA	{key:GTS,value:{mean:30,658536585365855,stdev:7,203013448305258,min:15,0,max:49,0,n:41,sum:1257,0}},{key:sport,value:{mean:39,26470588235294,stdev:10,592196971270914,min:17,0,max:68,0,n:102,sum:4005,0}}	{key:GTS,value:{mean:82,3170731707317,stdev:16,217183034670725,min:42,0,max:99,0,n:41,sum:3375,0}},{key:sport,value:{mean:92,26470588235294,stdev:12,048046355817466,min:48,0,max:99,0,n:102,sum:9411,0}}	0.5	0.5	4.4097e-05	0	1	0	101	41	0	0	1	0	48	53	0	0	intron_variant
ACVR2B	chr3:38463279	G,A	NA	3.446	0.00424178	54	8	1886	0.28671	1	0	0	15.677	NaN	NaN	NaN	NaN	NaN	1	1	0	0	17.674	1	1	0	0	5.4342	{key:GTS,value:{mean:30,853658536585368,stdev:7,33704591185519,min:16,0,max:49,0,n:41,sum:1265,0}},{key:sport,value:{mean:39,48039215686274,stdev:10,494377946008237,min:17,0,max:68,0,n:102,sum:4027,0}}	{key:GTS,value:{mean:80,70731707317073,stdev:17,52940929874361,min:35,0,max:99,0,n:41,sum:3309,0}},{key:sport,value:{mean:91,75490196078431,stdev:11,595668794610779,min:48,0,max:99,0,n:102,sum:9359,0}}	0.5	0.5	0.0010581	0	0	1	102	40	0	0	0	0	49	53	0	0	intron_variant
ACVR2B	chr3:38463355	T,G	rs2268756	7.103	NA	NA	NA	NA	0.49194	1	0.40048	0.0050668	31.705	1	1	Infinity	0.023705	Infinity	0.12608	1	7.6118	0.18759	45.137	NA	Na	NA	NA	NA	{key:GTS,value:{mean:29,5609756097561,stdev:7,657449045044557,min:11,0,max:49,0,n:41,sum:1212,0}},{key:sport,value:{mean:40,588235294117645,stdev:10,18298556048416,min:23,0,max:68,0,n:102,sum:4140,0}}	{key:GTS,value:{mean:77,04878048780488,stdev:18,675601951982365,min:27,0,max:99,0,n:41,sum:3159,0}},{key:sport,value:{mean:93,3529411764706,stdev:9,993769685456579,min:60,0,max:99,0,n:102,sum:9522,0}}	0.5	0.5	0.0006467	0	1	1	101	40	0	0	0	1	49	52	0	0	intron_variant
ACVR2B	chr3:38464362	C,T	rs2268757	0.052	0.566278	150	1068	1886	0.69443	1	1.1362	0.65797	1.9612	0.77877	1	1.1099	0.61636	2.0004	0.52459	1	0.91087	0.68494	1.2136	0.55285	1	0.9142	0.67706	1.2365	{key:GTS,value:{mean:26,804878048780488,stdev:6,656079239220825,min:15,0,max:40,0,n:41,sum:1099,0}},{key:sport,value:{mean:27,08823529411765,stdev:8,903736758146106,min:8,0,max:57,0,n:102,sum:2763,0}}	{key:GTS,value:{mean:89,02439024390245,stdev:14,924995902075734,min:48,0,max:99,0,n:41,sum:3650,0}},{key:sport,value:{mean:89,62745098039215,stdev:15,847880769208494,min:45,0,max:99,0,n:102,sum:9142,0}}	0.87998	0.37387	0.56716	10946	55	20	19	10	28	11	26	29	10	9	13	15	intron_variant
ACVR2B	chr3:38471021	G,A	rs184170873	0.737	NA	NA	NA	NA	1	1	Infinity	0.075303	Infinity	0.22955	1	0	0	4.9131	0.050457	1	5.6984	0.67757	21.311	NA	Na	NA	NA	NA	{key:GTS,value:{mean:24,097560975609756,stdev:7,589482060957721,min:9,0,max:39,0,n:41,sum:988,0}},{key:sport,value:{mean:35,166666666666664,stdev:10,271876065670613,min:14,0,max:66,0,n:102,sum:3587,0}}	{key:GTS,value:{mean:65,07317073170732,stdev:19,94796920271119,min:27,0,max:99,0,n:41,sum:2668,0}},{key:sport,value:{mean:83,1078431372549,stdev:20,625943525771994,min:0,0,max:99,0,n:102,sum:8477,0}}	0.5	0.50246	0.0017343	0	2	0	100	41	0	0	2	0	47	53	0	0	intron_variant
ACVR2B	chr3:38471940	A,G	rs141623366	5.597	0.033404	150	63	1886	1	1	1.005	0.1605	10.76	0.37076	1	3.7821	0.3659	189.05	1	1	0.88148	0.28277	2.0954	0.67702	1	0.72715	0.22558	1.8189	{key:GTS,value:{mean:27,48780487804878,stdev:5,653067163246098,min:13,0,max:42,0,n:41,sum:1127,0}},{key:sport,value:{mean:39,71568627450981,stdev:9,986635629464708,min:18,0,max:66,0,n:102,sum:4051,0}}	{key:GTS,value:{mean:75,7560975609756,stdev:15,063735305571994,min:36,0,max:99,0,n:41,sum:3106,0}},{key:sport,value:{mean:93,5,stdev:10,42221420906363,min:51,0,max:99,0,n:102,sum:9537,0}}	0.50617	0.52445	0.027714	29	5	2	97	39	0	0	1	4	48	49	0	0	intron_variant
ACVR2B	chr3:38472081	C,T	NA	0.67	NA	NA	NA	NA	1	1	Infinity	0.010322	Infinity	0.48039	1	0	0	36.057	0.51902	1	1.3741	0.034481	7.8148	NA	Na	NA	NA	NA	{key:GTS,value:{mean:29,195121951219512,stdev:8,25868208996912,min:18,0,max:63,0,n:41,sum:1197,0}},{key:sport,value:{mean:40,01960784313726,stdev:10,13533944811745,min:16,0,max:66,0,n:102,sum:4082,0}}	{key:GTS,value:{mean:75,63414634146342,stdev:17,14039032136747,min:42,0,max:99,0,n:41,sum:3101,0}},{key:sport,value:{mean:91,37254901960785,stdev:13,523343339245915,min:25,0,max:99,0,n:102,sum:9320,0}}	0.5	0.5	0.0035722	0	1	0	101	41	0	0	1	0	48	53	0	0	intron_variant
ACVR2B	chr3:38472281	C,T	NA	3.303	NA	NA	NA	NA	1	1	Infinity	0.010322	Infinity	0.48039	1	0	0	36.057	0.002991	1	Infinity	8.547	Infinity	NA	Na	NA	NA	NA	{key:GTS,value:{mean:28,829268292682926,stdev:8,539442030736652,min:14,0,max:63,0,n:41,sum:1182,0}},{key:sport,value:{mean:37,64705882352941,stdev:10,686850137401796,min:16,0,max:66,0,n:102,sum:3840,0}}	{key:GTS,value:{mean:74,7560975609756,stdev:15,003707652029071,min:42,0,max:99,0,n:41,sum:3065,0}},{key:sport,value:{mean:86,45098039215686,stdev:16,485660703858738,min:21,0,max:99,0,n:102,sum:8818,0}}	0.5	0.5	0	0	1	0	101	41	0	0	1	0	48	53	0	0	intron_variant
ACVR2B	chr3:38472521	GTGGTGAGTGGCACTCCTTCTCACC,G	NA	NA	0.00424178	38	8	1886	1	1	Infinity	0.075303	Infinity	1	1	0.92418	0.011667	73.215	0.17223	1	2.7051	0.32359	10.005	0.25453	1	2.3229	0.23876	11.747	{key:GTS,value:{mean:31,829268292682926,stdev:10,03142000264581,min:13,0,max:63,0,n:41,sum:1305,0}},{key:sport,value:{mean:34,411764705882355,stdev:9,325647684153115,min:18,0,max:65,0,n:102,sum:3510,0}}	{key:GTS,value:{mean:79,17073170731707,stdev:17,453635359703213,min:36,0,max:99,0,n:41,sum:3246,0}},{key:sport,value:{mean:85,67647058823529,stdev:14,772232672534248,min:37,0,max:99,0,n:102,sum:8739,0}}	0.5	0.50246	0.0036466	0	2	0	100	41	0	0	1	1	48	52	0	0	NA
ACVR2B	chr3:38472558	C,T	rs2268758	0.302	0.567338	150	1070	1886	0.69443	1	1.1362	0.65797	1.9612	0.77877	1	1.1099	0.61636	2.0004	0.47986	1	0.9048	0.68037	1.2055	0.55227	1	0.91026	0.67413	1.2312	{key:GTS,value:{mean:31,682926829268293,stdev:9,686397362936072,min:11,0,max:63,0,n:41,sum:1299,0}},{key:sport,value:{mean:29,813725490196077,stdev:8,567758066004528,min:15,0,max:56,0,n:102,sum:3041,0}}	{key:GTS,value:{mean:90,70731707317073,stdev:14,397228565348227,min:46,0,max:99,0,n:41,sum:3719,0}},{key:sport,value:{mean:90,31372549019608,stdev:15,173493653412013,min:24,0,max:99,0,n:102,sum:9212,0}}	0.87998	0.37387	0.56881	10980	55	20	19	10	28	11	26	29	10	9	13	15	intron_variant
ACVR2B	chr3:38472789	C,A	NA	1.285	NA	NA	NA	NA	1	1	Infinity	0.010322	Infinity	1	1	Infinity	0.023705	Infinity	NA	Na	NA	NA	NA	NA	Na	NA	NA	NA	{key:GTS,value:{mean:31,365853658536587,stdev:10,001843970381282,min:20,0,max:63,0,n:41,sum:1286,0}},{key:sport,value:{mean:25,254901960784313,stdev:8,416471099855451,min:11,0,max:49,0,n:102,sum:2576,0}}	{key:GTS,value:{mean:78,1219512195122,stdev:14,831073381793939,min:54,0,max:99,0,n:41,sum:3203,0}},{key:sport,value:{mean:64,53921568627452,stdev:21,032967385319424,min:6,0,max:99,0,n:102,sum:6583,0}}	0.5	0.5	NA	NA	1	0	101	41	0	0	0	1	49	52	0	0	intron_variant
ACVR2B	chr3:38472836	G,A	rs2268759	0.1	0.61877	150	1167	1886	0.69091	1	1.1404	0.65575	1.9754	0.88671	1	0.93176	0.51215	1.6922	0.88623	1	0.97247	0.72909	1.3024	0.49547	1	0.89823	0.66289	1.2216	{key:GTS,value:{mean:30,975609756097562,stdev:11,481666839300177,min:19,0,max:80,0,n:41,sum:1270,0}},{key:sport,value:{mean:23,401960784313726,stdev:7,833137007036911,min:11,0,max:42,0,n:102,sum:2387,0}}	{key:GTS,value:{mean:87,65853658536585,stdev:17,72914062008396,min:25,0,max:99,0,n:41,sum:3594,0}},{key:sport,value:{mean:82,11764705882354,stdev:20,772480908430715,min:36,0,max:99,0,n:102,sum:8376,0}}	0.87636	0.47638	0.59985	12247	53	20	15	8	34	13	25	28	7	8	17	17	intron_variant
ACVR2B	chr3:38472920	A,G	NA	4.041	NA	NA	NA	NA	1	1	Infinity	0.010322	Infinity	1	1	Infinity	0.023705	Infinity	0.058141	1	17.627	0.42227	111.96	NA	1	NA	NA	NA	{key:GTS,value:{mean:31,21951219512195,stdev:8,529753363666106,min:17,0,max:51,0,n:41,sum:1280,0}},{key:sport,value:{mean:26,127450980392158,stdev:8,30859650334761,min:12,0,max:48,0,n:102,sum:2665,0}}	{key:GTS,value:{mean:79,14634146341463,stdev:18,77928409192839,min:16,0,max:99,0,n:41,sum:3245,0}},{key:sport,value:{mean:69,73529411764706,stdev:19,323827854561085,min:29,0,max:99,0,n:102,sum:7113,0}}	0.5	0.5	0.00027932	0	1	0	101	41	0	0	0	1	49	52	0	0	intron_variant
ACVR2B	chr3:38473431	G,A	NA	5.647	NA	NA	NA	NA	1	1	Infinity	0.010322	Infinity	0.48039	1	0	0	36.057	0.0059704	1	334.64	4.2485	16384	NA	Na	NA	NA	NA	{key:GTS,value:{mean:31,658536585365855,stdev:9,824334536136776,min:12,0,max:52,0,n:41,sum:1298,0}},{key:sport,value:{mean:29,098039215686274,stdev:8,731854915936927,min:13,0,max:53,0,n:102,sum:2968,0}}	{key:GTS,value:{mean:80,7560975609756,stdev:18,745770889306854,min:33,0,max:99,0,n:41,sum:3311,0}},{key:sport,value:{mean:76,47058823529412,stdev:17,58102022645441,min:36,0,max:99,0,n:102,sum:7800,0}}	0.5	0.5	1.4699e-05	0	1	0	101	41	0	0	1	0	48	53	0	0	intron_variant
ACVR2B	chr3:38473520	T,G	NA	1.416	NA	NA	NA	NA	1	1	Infinity	0.010322	Infinity	0.48039	1	0	0	36.057	NA	Na	NA	NA	NA	NA	Na	NA	NA	NA	{key:GTS,value:{mean:31,926829268292682,stdev:8,329759297030161,min:15,0,max:52,0,n:41,sum:1309,0}},{key:sport,value:{mean:26,84313725490196,stdev:8,622525331873963,min:8,0,max:53,0,n:102,sum:2738,0}}	{key:GTS,value:{mean:78,58536585365853,stdev:18,86146621535507,min:38,0,max:99,0,n:41,sum:3222,0}},{key:sport,value:{mean:63,431372549019606,stdev:22,47329997667453,min:0,0,max:99,0,n:102,sum:6470,0}}	0.5	0.5	NA	NA	1	0	101	41	0	0	1	0	48	53	0	0	non_coding_transcript_exon_variant
ACVR2B	chr3:38473522	T,G	NA	1.173	NA	NA	NA	NA	1	1	Infinity	0.010322	Infinity	0.48039	1	0	0	36.057	NA	Na	NA	NA	NA	NA	Na	NA	NA	NA	{key:GTS,value:{mean:32,170731707317074,stdev:8,64165306855623,min:17,0,max:52,0,n:41,sum:1319,0}},{key:sport,value:{mean:26,715686274509803,stdev:8,728337275097177,min:7,0,max:53,0,n:102,sum:2725,0}}	{key:GTS,value:{mean:80,0,stdev:15,474605475880358,min:48,0,max:99,0,n:41,sum:3280,0}},{key:sport,value:{mean:60,01960784313726,stdev:23,761057443358972,min:0,0,max:99,0,n:102,sum:6122,0}}	0.5	0.5	NA	NA	1	0	101	41	0	0	1	0	48	53	0	0	non_coding_transcript_exon_variant
ACVR2B	chr3:38473549	C,T	NA	11.43	0.00212089	45	4	1886	1	1	Infinity	0.010322	Infinity	0.48039	1	0	0	36.057	0.37556	1	2.1421	0.05363	12.248	0.40193	1	2.3164	0.046835	23.554	{key:GTS,value:{mean:32,36585365853659,stdev:9,22286685644734,min:15,0,max:59,0,n:41,sum:1327,0}},{key:sport,value:{mean:27,441176470588236,stdev:8,393010081237842,min:11,0,max:53,0,n:102,sum:2799,0}}	{key:GTS,value:{mean:80,5609756097561,stdev:15,070644669538927,min:39,0,max:99,0,n:41,sum:3303,0}},{key:sport,value:{mean:72,6078431372549,stdev:18,31647542019293,min:19,0,max:99,0,n:102,sum:7406,0}}	0.5	0.5	0.0022945	0	1	0	101	41	0	0	1	0	48	53	0	0	non_coding_transcript_exon_variant
ACVR2B	chr3:38473709	G,A	rs2268760	0.08	0.0636267	150	120	1886	0.58246	1	0.7228	0.235	2.4681	0.35951	1	0.51147	0.10625	2.0888	0.49702	1	1.2113	0.59408	2.2194	0.7604	1	0.83885	0.40064	1.5914	{key:GTS,value:{mean:31,21951219512195,stdev:9,490719973516496,min:14,0,max:52,0,n:41,sum:1280,0}},{key:sport,value:{mean:33,5,stdev:9,298692718576618,min:8,0,max:59,0,n:102,sum:3417,0}}	{key:GTS,value:{mean:82,1219512195122,stdev:18,290601507599906,min:36,0,max:99,0,n:41,sum:3367,0}},{key:sport,value:{mean:86,75490196078431,stdev:14,907187550864956,min:24,0,max:99,0,n:102,sum:8849,0}}	0.58909	0.62376	0.044937	75	11	6	91	35	0	0	7	4	42	49	0	0	non_coding_transcript_exon_variant
ACVR2B	chr3:38474335	C,T	rs2268761	3.04	0.00106045	50	2	1886	0.49194	1	0.40048	0.0050668	31.705	1	1	Infinity	0.023705	Infinity	0.25885	1	3.381	0.084348	19.49	0.26529	1	4.6346	0.078272	89.579	{key:GTS,value:{mean:32,853658536585364,stdev:9,764447646161168,min:14,0,max:55,0,n:41,sum:1347,0}},{key:sport,value:{mean:37,11764705882353,stdev:8,920448108905061,min:16,0,max:61,0,n:102,sum:3786,0}}	{key:GTS,value:{mean:82,85365853658537,stdev:16,365581038040506,min:39,0,max:99,0,n:41,sum:3397,0}},{key:sport,value:{mean:90,33333333333333,stdev:12,765097430818983,min:42,0,max:99,0,n:102,sum:9214,0}}	0.5	0.5	0.0014548	0	1	1	101	40	0	0	0	1	49	52	0	0	non_coding_transcript_exon_variant
ACVR2B	chr3:38474379	A,T	rs115169784	1.046	0.0111347	150	21	1886	0.32609	1	Infinity	0.36902	Infinity	0.67279	1	0.61045	0.049994	5.4486	0.083948	1	2.1978	0.70385	5.237	0.1021	1	2.2302	0.64988	6.1663	{key:GTS,value:{mean:32,073170731707314,stdev:9,554440275120822,min:13,0,max:55,0,n:41,sum:1315,0}},{key:sport,value:{mean:37,44117647058823,stdev:9,051674668379974,min:13,0,max:61,0,n:102,sum:3819,0}}	{key:GTS,value:{mean:82,36585365853658,stdev:16,718262393023956,min:39,0,max:99,0,n:41,sum:3377,0}},{key:sport,value:{mean:90,8529411764706,stdev:12,636235678943079,min:36,0,max:99,0,n:102,sum:9267,0}}	0.5	0.52445	0.011303	2	5	0	97	41	0	0	3	2	46	51	0	0	non_coding_transcript_exon_variant
ACVR2B	chr3:38474383	T,C	NA	3.25	NA	NA	NA	NA	1	1	Infinity	0.010322	Infinity	0.48039	1	0	0	36.057	NA	Na	NA	NA	NA	NA	Na	NA	NA	NA	{key:GTS,value:{mean:32,02439024390244,stdev:9,529128142951109,min:15,0,max:55,0,n:41,sum:1313,0}},{key:sport,value:{mean:37,61764705882353,stdev:8,884933400003144,min:13,0,max:61,0,n:102,sum:3837,0}}	{key:GTS,value:{mean:81,58536585365853,stdev:16,300494695105908,min:45,0,max:99,0,n:41,sum:3345,0}},{key:sport,value:{mean:89,96078431372548,stdev:15,345000826498659,min:3,0,max:99,0,n:102,sum:9176,0}}	0.5	0.5	NA	NA	1	0	101	41	0	0	1	0	48	53	0	0	non_coding_transcript_exon_variant
ACVR2B	chr3:38474584	A,G	rs2268762	6.021	0.64316	150	1213	1886	0.78914	1	1.0876	0.62018	1.8942	0.56428	1	0.81478	0.44361	1.4904	1	1	0.99882	0.74686	1.3429	0.48966	1	0.8963	0.65948	1.224	{key:GTS,value:{mean:32,19512195121951,stdev:7,3690834463172195,min:18,0,max:54,0,n:41,sum:1320,0}},{key:sport,value:{mean:39,23529411764706,stdev:11,234729479703653,min:13,0,max:72,0,n:102,sum:4002,0}}	{key:GTS,value:{mean:91,09756097560975,stdev:14,512912464336756,min:48,0,max:99,0,n:41,sum:3735,0}},{key:sport,value:{mean:94,93137254901961,stdev:10,875642693581932,min:30,0,max:99,0,n:102,sum:9683,0}}	0.75693	0.11818	0.61793	13009	56	21	11	6	35	14	27	29	4	7	18	17	non_coding_transcript_exon_variant
ACVR2B	chr3:38474748	G,T	rs62239937	10.79	0.0636267	84	120	1886	0.58246	1	0.7228	0.235	2.4681	0.35951	1	0.51147	0.10625	2.0888	0.49684	1	1.212	0.59441	2.2206	0.7604	1	0.83885	0.40064	1.5914	{key:GTS,value:{mean:29,414634146341463,stdev:6,90343007622809,min:14,0,max:47,0,n:41,sum:1206,0}},{key:sport,value:{mean:37,990196078431374,stdev:10,270360073531242,min:19,0,max:68,0,n:102,sum:3875,0}}	{key:GTS,value:{mean:77,6829268292683,stdev:17,94495516360834,min:34,0,max:99,0,n:41,sum:3185,0}},{key:sport,value:{mean:90,88235294117646,stdev:12,086529625382026,min:54,0,max:99,0,n:102,sum:9270,0}}	0.58909	0.62376	0.044913	76	11	6	91	35	0	0	7	4	42	49	0	0	non_coding_transcript_exon_variant
ACVR2B	chr3:38474860	G,A	NA	0.654	NA	NA	NA	NA	1	1	Infinity	0.075303	Infinity	1	1	0.92418	0.011667	73.215	0.11787	1	3.4443	0.4114	12.773	NA	Na	NA	NA	NA	{key:GTS,value:{mean:30,585365853658537,stdev:7,40459847153697,min:20,0,max:48,0,n:41,sum:1254,0}},{key:sport,value:{mean:34,68627450980392,stdev:10,823884620485636,min:15,0,max:66,0,n:102,sum:3538,0}}	{key:GTS,value:{mean:77,60975609756098,stdev:16,27938700946465,min:41,0,max:99,0,n:41,sum:3182,0}},{key:sport,value:{mean:84,94117647058823,stdev:15,639206344521003,min:42,0,max:99,0,n:102,sum:8664,0}}	0.5	0.50246	0.0028662	0	2	0	100	41	0	0	1	1	48	52	0	0	non_coding_transcript_exon_variant
ACVR2B	chr3:38474878	C,A	rs762318	0.647	0.633616	150	1195	1886	0.89353	1	1.0654	0.60773	1.8546	0.66626	1	0.85139	0.46468	1.5548	1	1	0.99224	0.74236	1.3329	0.59288	1	0.91498	0.67371	1.2483	{key:GTS,value:{mean:30,878048780487806,stdev:7,564987134099031,min:19,0,max:51,0,n:41,sum:1266,0}},{key:sport,value:{mean:32,69607843137255,stdev:10,028185001545445,min:14,0,max:57,0,n:102,sum:3335,0}}	{key:GTS,value:{mean:91,34146341463415,stdev:13,357394510244854,min:40,0,max:99,0,n:41,sum:3745,0}},{key:sport,value:{mean:92,26470588235294,stdev:13,38928930342272,min:43,0,max:99,0,n:102,sum:9411,0}}	0.75693	0.07804	0.61459	12870	57	21	11	6	34	14	28	29	4	7	17	17	non_coding_transcript_exon_variant
ACVR2B	chr3:38475064	C,T	NA	5.957	NA	NA	NA	NA	1	1	Infinity	0.010322	Infinity	0.48039	1	0	0	36.057	NA	Na	NA	NA	NA	NA	Na	NA	NA	NA	{key:GTS,value:{mean:32,53658536585366,stdev:10,319523436187824,min:18,0,max:60,0,n:41,sum:1334,0}},{key:sport,value:{mean:31,323529411764707,stdev:11,226860092797654,min:11,0,max:58,0,n:102,sum:3195,0}}	{key:GTS,value:{mean:79,2439024390244,stdev:18,75227529323863,min:29,0,max:99,0,n:41,sum:3249,0}},{key:sport,value:{mean:75,45098039215686,stdev:22,263408584130342,min:7,0,max:99,0,n:102,sum:7696,0}}	0.5	0.5	NA	NA	1	0	101	41	0	0	1	0	48	53	0	0	non_coding_transcript_exon_variant
ACVR2B	chr3:38475093	C,T	NA	7.065	0.0121951	56	23	1886	0.14406	1	0.26216	0.02152	2.3334	1	1	0.92418	0.011667	73.215	0.67111	1	1.2881	0.15455	4.737	1	1	0.80209	0.091008	3.2854	{key:GTS,value:{mean:32,34146341463415,stdev:10,353766266784184,min:18,0,max:60,0,n:41,sum:1326,0}},{key:sport,value:{mean:31,392156862745097,stdev:11,162047797524323,min:12,0,max:58,0,n:102,sum:3202,0}}	{key:GTS,value:{mean:82,02439024390245,stdev:16,42646259572294,min:48,0,max:99,0,n:41,sum:3363,0}},{key:sport,value:{mean:78,41176470588235,stdev:18,561161718405295,min:32,0,max:99,0,n:102,sum:7998,0}}	0.51852	0.50246	0.0076279	1	2	3	100	38	0	0	1	1	48	52	0	0	non_coding_transcript_exon_variant
ACVR2B	chr3:38475187	T,G	NA	2.47	NA	NA	NA	NA	0.55992	1	Infinity	0.1657	Infinity	0.60883	1	0.45884	0.0076826	8.9449	NA	Na	NA	NA	NA	NA	Na	NA	NA	NA	{key:GTS,value:{mean:31,536585365853657,stdev:10,970242590144263,min:14,0,max:60,0,n:41,sum:1293,0}},{key:sport,value:{mean:23,80392156862745,stdev:12,45150531547489,min:7,0,max:58,0,n:102,sum:2428,0}}	{key:GTS,value:{mean:77,39024390243902,stdev:17,997124497663904,min:42,0,max:99,0,n:41,sum:3173,0}},{key:sport,value:{mean:52,28431372549019,stdev:29,03897902751403,min:0,0,max:99,0,n:102,sum:5333,0}}	0.5	0.50739	NA	NA	3	0	99	41	0	0	2	1	47	52	0	0	non_coding_transcript_exon_variant
ACVR2B	chr3:38475333	C,G	NA	0.403	0.004772	47	9	1886	1	1	Infinity	0.010322	Infinity	1	1	Infinity	0.023705	Infinity	0.60436	1	1.0832	0.027204	6.1488	1	1	1.0274	0.023326	7.4794	{key:GTS,value:{mean:31,24390243902439,stdev:11,066937108617342,min:13,0,max:60,0,n:41,sum:1281,0}},{key:sport,value:{mean:26,705882352941178,stdev:7,986002749043342,min:13,0,max:59,0,n:102,sum:2724,0}}	{key:GTS,value:{mean:76,65853658536585,stdev:19,669971860182436,min:39,0,max:99,0,n:41,sum:3143,0}},{key:sport,value:{mean:72,63725490196079,stdev:17,30736509645774,min:31,0,max:99,0,n:102,sum:7409,0}}	0.5	0.5	0.0045271	3	1	0	101	41	0	0	0	1	49	52	0	0	non_coding_transcript_exon_variant
ACVR2B	chr3:38476293	C,G	rs13098946	1.53	0.64316	150	1213	1886	1	1	1.0226	0.58374	1.7788	0.66772	1	0.85536	0.46829	1.5576	0.66555	1	0.93908	0.70337	1.2595	0.28259	1	0.84259	0.62098	1.148	{key:GTS,value:{mean:31,414634146341463,stdev:7,771039450063533,min:18,0,max:51,0,n:41,sum:1288,0}},{key:sport,value:{mean:11,980392156862745,stdev:5,935900070767243,min:3,0,max:33,0,n:102,sum:1222,0}}	{key:GTS,value:{mean:93,1951219512195,stdev:11,122860467754144,min:60,0,max:99,0,n:41,sum:3821,0}},{key:sport,value:{mean:59,166666666666664,stdev:33,81410638845382,min:0,0,max:99,0,n:102,sum:6035,0}}	0.75693	0.26044	0.61789	12990	55	21	13	6	34	14	25	30	6	7	18	16	non_coding_transcript_exon_variant
ACVR2B	chr3:38476423	T,G	rs13078966	1.746	0.64316	150	1213	1886	0.89414	1	1.0437	0.59558	1.8161	0.38936	1	0.75414	0.41123	1.3761	0.77314	1	0.95786	0.71704	1.2856	0.3193	1	0.86004	0.63351	1.1726	{key:GTS,value:{mean:32,02439024390244,stdev:8,14648751147014,min:19,0,max:53,0,n:41,sum:1313,0}},{key:sport,value:{mean:20,54901960784314,stdev:8,683574138748684,min:7,0,max:48,0,n:102,sum:2096,0}}	{key:GTS,value:{mean:93,5609756097561,stdev:9,670293411160857,min:60,0,max:99,0,n:41,sum:3836,0}},{key:sport,value:{mean:77,70588235294117,stdev:26,838875898881675,min:0,0,max:99,0,n:102,sum:7926,0}}	0.75693	0.12307	0.61806	12994	56	21	12	6	34	14	27	29	4	8	18	16	non_coding_transcript_exon_variant
ACVR2B	chr3:38476437	G,A	NA	6.498	NA	NA	NA	NA	1	1	Infinity	0.010322	Infinity	0.48039	1	0	0	36.057	NA	Na	NA	NA	NA	NA	Na	NA	NA	NA	{key:GTS,value:{mean:32,75609756097561,stdev:8,52193865440876,min:21,0,max:53,0,n:41,sum:1343,0}},{key:sport,value:{mean:22,65686274509804,stdev:9,99656323103803,min:7,0,max:56,0,n:102,sum:2311,0}}	{key:GTS,value:{mean:83,07317073170732,stdev:14,725770084467774,min:60,0,max:99,0,n:41,sum:3406,0}},{key:sport,value:{mean:60,31372549019608,stdev:21,306346468745247,min:7,0,max:99,0,n:102,sum:6152,0}}	0.5	0.5	NA	NA	1	0	101	41	0	0	1	0	48	53	0	0	non_coding_transcript_exon_variant
ACVR2B	chr3:38476465	A,T	NA	13.19	NA	NA	NA	NA	1	1	Infinity	0.010322	Infinity	1	1	Infinity	0.023705	Infinity	NA	Na	NA	NA	NA	NA	Na	NA	NA	NA	{key:GTS,value:{mean:32,21951219512195,stdev:8,457965491171699,min:20,0,max:53,0,n:41,sum:1321,0}},{key:sport,value:{mean:24,41176470588235,stdev:9,808312742087576,min:5,0,max:56,0,n:102,sum:2490,0}}	{key:GTS,value:{mean:82,2439024390244,stdev:14,63670709302701,min:54,0,max:99,0,n:41,sum:3372,0}},{key:sport,value:{mean:63,51960784313726,stdev:20,33191752969817,min:9,0,max:99,0,n:102,sum:6479,0}}	0.5	0.5	NA	NA	1	0	101	41	0	0	0	1	49	52	0	0	non_coding_transcript_exon_variant
ACVR2B	chr3:38476474	C,G	rs79380850	1.894	0.00106045	48	2	1886	0.49194	1	0.40048	0.0050668	31.705	1	1	Infinity	0.023705	Infinity	0.26571	1	3.2781	0.081805	18.884	0.26529	1	4.6346	0.078272	89.579	{key:GTS,value:{mean:32,24390243902439,stdev:8,533379188851608,min:20,0,max:53,0,n:41,sum:1322,0}},{key:sport,value:{mean:25,294117647058822,stdev:9,502928583991027,min:7,0,max:56,0,n:102,sum:2580,0}}	{key:GTS,value:{mean:81,65853658536585,stdev:14,539449709614816,min:54,0,max:99,0,n:41,sum:3348,0}},{key:sport,value:{mean:67,38235294117646,stdev:19,38973051297075,min:21,0,max:99,0,n:102,sum:6873,0}}	0.5	0.5	0.0015004	0	1	1	101	40	0	0	0	1	49	52	0	0	non_coding_transcript_exon_variant
ACVR2B	chr3:38476501	T,G	rs13079145	8.651	0.580064	150	1094	1886	0.60208	1	1.1483	0.6641	1.9829	0.77847	1	0.90669	0.50176	1.6356	0.72317	1	0.94467	0.70994	1.2601	0.60153	1	0.91704	0.67869	1.2419	{key:GTS,value:{mean:31,78048780487805,stdev:9,776807287538002,min:20,0,max:59,0,n:41,sum:1303,0}},{key:sport,value:{mean:25,686274509803923,stdev:9,528060099410459,min:6,0,max:56,0,n:102,sum:2620,0}}	{key:GTS,value:{mean:93,02439024390245,stdev:11,559997900409206,min:63,0,max:99,0,n:41,sum:3814,0}},{key:sport,value:{mean:87,70588235294117,stdev:18,66767586660615,min:17,0,max:99,0,n:102,sum:8946,0}}	0.87712	0.057748	0.57281	11155	60	21	15	9	27	11	30	30	6	9	13	14	non_coding_transcript_exon_variant
ACVR2B	chr3:38476925	A,C	NA	0.68	NA	NA	NA	NA	1	1	Infinity	0.010322	Infinity	1	1	Infinity	0.023705	Infinity	NA	Na	NA	NA	NA	NA	Na	NA	NA	NA	{key:GTS,value:{mean:30,951219512195124,stdev:10,688382613989537,min:16,0,max:66,0,n:41,sum:1269,0}},{key:sport,value:{mean:27,57843137254902,stdev:11,741026005296767,min:5,0,max:60,0,n:102,sum:2813,0}}	{key:GTS,value:{mean:77,58536585365853,stdev:16,502735338320107,min:48,0,max:99,0,n:41,sum:3181,0}},{key:sport,value:{mean:58,68627450980392,stdev:28,86105333916649,min:0,0,max:99,0,n:102,sum:5986,0}}	0.5	0.5	NA	NA	1	0	101	41	0	0	0	1	49	52	0	0	non_coding_transcript_exon_variant
ACVR2B	chr3:38477226	T,G	NA	2.515	NA	NA	NA	NA	1	1	Infinity	0.010322	Infinity	1	1	Infinity	0.023705	Infinity	NA	Na	NA	NA	NA	NA	Na	NA	NA	NA	{key:GTS,value:{mean:30,951219512195124,stdev:10,448366004851023,min:11,0,max:66,0,n:41,sum:1269,0}},{key:sport,value:{mean:28,519607843137255,stdev:10,006596248158708,min:11,0,max:59,0,n:102,sum:2909,0}}	{key:GTS,value:{mean:74,46341463414635,stdev:19,8556959462771,min:19,0,max:99,0,n:41,sum:3053,0}},{key:sport,value:{mean:70,8529411764706,stdev:20,736156288569735,min:11,0,max:99,0,n:102,sum:7227,0}}	0.5	0.5	NA	NA	1	0	101	41	0	0	0	1	49	52	0	0	non_coding_transcript_exon_variant
ACVR2B	chr3:38477651	T,A	NA	4.949	0.00424628	48	8	1884	1	1	Infinity	0.010322	Infinity	0.48039	1	0	0	36.057	1	1	0.67464	0.016964	3.8185	0.60432	1	1.1551	0.025907	8.6888	{key:GTS,value:{mean:29,682926829268293,stdev:9,683879046378575,min:17,0,max:66,0,n:41,sum:1217,0}},{key:sport,value:{mean:25,715686274509803,stdev:8,593633588565286,min:10,0,max:55,0,n:102,sum:2623,0}}	{key:GTS,value:{mean:75,09756097560975,stdev:17,520447814257945,min:42,0,max:99,0,n:41,sum:3079,0}},{key:sport,value:{mean:66,40196078431373,stdev:20,09597550380281,min:27,0,max:99,0,n:102,sum:6773,0}}	0.5	0.5	0.0072489	2	1	0	101	41	0	0	1	0	48	53	0	0	intron_variant
ACVR2B	chr3:38477689	C,T	rs187940088	0.365	0.0106045	52	20	1886	0.19855	1	0.19835	0.0033305	3.8592	0.48039	1	0	0	36.057	0.60322	1	1.0866	0.027289	6.1682	0.71435	1	0.45973	0.011038	2.9048	{key:GTS,value:{mean:30,048780487804876,stdev:9,388501580519877,min:17,0,max:66,0,n:41,sum:1232,0}},{key:sport,value:{mean:22,519607843137255,stdev:7,499974368788704,min:6,0,max:50,0,n:102,sum:2297,0}}	{key:GTS,value:{mean:77,1219512195122,stdev:17,3447048529701,min:51,0,max:99,0,n:41,sum:3162,0}},{key:sport,value:{mean:59,86274509803921,stdev:19,982364389182884,min:1,0,max:99,0,n:102,sum:6106,0}}	0.50617	0.5	0.0045131	1	1	2	101	39	0	0	1	0	48	53	0	0	intron_variant
ACVR2B	chr3:38477933	A,G	rs2070489	11.41	0.644751	150	1216	1886	0.89517	1	0.96222	0.54975	1.6718	0.39348	1	0.76245	0.41819	1.3839	0.38617	1	0.87676	0.65761	1.1735	0.12463	1	0.78723	0.58094	1.0704	{key:GTS,value:{mean:31,097560975609756,stdev:9,343851188175558,min:15,0,max:55,0,n:41,sum:1275,0}},{key:sport,value:{mean:12,676470588235293,stdev:6,238969505008746,min:0,0,max:34,0,n:102,sum:1293,0}}	{key:GTS,value:{mean:90,07317073170732,stdev:16,625561048889814,min:45,0,max:99,0,n:41,sum:3693,0}},{key:sport,value:{mean:58,35294117647059,stdev:32,88710548278391,min:0,0,max:99,0,n:102,sum:5952,0}}	0.75693	0.91905	0.61968	13062	50	21	17	6	35	14	25	25	6	11	18	17	synonymous_variant
ACVR2B	chr3:38478455	T,C	NA	7.748	NA	NA	NA	NA	0.28671	1	0	0	15.677	NaN	NaN	NaN	NaN	NaN	NA	Na	NA	NA	NA	NA	Na	NA	NA	NA	{key:GTS,value:{mean:29,658536585365855,stdev:9,340731041786986,min:13,0,max:61,0,n:41,sum:1216,0}},{key:sport,value:{mean:30,725490196078432,stdev:10,697403810697228,min:10,0,max:63,0,n:102,sum:3134,0}}	{key:GTS,value:{mean:73,0,stdev:21,454432710440734,min:10,0,max:99,0,n:41,sum:2993,0}},{key:sport,value:{mean:75,90196078431373,stdev:19,2733229243813,min:27,0,max:99,0,n:102,sum:7742,0}}	0.5	0.5	NA	NA	0	1	102	40	0	0	0	0	49	53	0	0	synonymous_variant
ACVR2B	chr3:38478470	G,A	NA	9.697	NA	NA	NA	NA	0.28671	1	0	0	15.677	NaN	NaN	NaN	NaN	NaN	NA	Na	NA	NA	NA	NA	Na	NA	NA	NA	{key:GTS,value:{mean:29,341463414634145,stdev:9,86150375931597,min:12,0,max:61,0,n:41,sum:1203,0}},{key:sport,value:{mean:31,46078431372549,stdev:10,763656686610032,min:10,0,max:63,0,n:102,sum:3209,0}}	{key:GTS,value:{mean:73,65853658536585,stdev:20,95361864795156,min:29,0,max:99,0,n:41,sum:3020,0}},{key:sport,value:{mean:77,56862745098039,stdev:20,25015604099723,min:14,0,max:99,0,n:102,sum:7912,0}}	0.5	0.5	NA	NA	0	1	102	40	0	0	0	0	49	53	0	0	synonymous_variant
ACVR2B	chr3:38478473	C,G	NA	1.063	NA	NA	NA	NA	0.28671	1	0	0	15.677	NaN	NaN	NaN	NaN	NaN	NA	Na	NA	NA	NA	NA	Na	NA	NA	NA	{key:GTS,value:{mean:29,26829268292683,stdev:9,775590282829542,min:13,0,max:61,0,n:41,sum:1200,0}},{key:sport,value:{mean:31,5,stdev:10,80191522596894,min:10,0,max:63,0,n:102,sum:3213,0}}	{key:GTS,value:{mean:74,7560975609756,stdev:18,95280465480414,min:41,0,max:99,0,n:41,sum:3065,0}},{key:sport,value:{mean:79,07843137254902,stdev:18,992096537053026,min:30,0,max:99,0,n:102,sum:8066,0}}	0.5	0.5	NA	NA	0	1	102	40	0	0	0	0	49	53	0	0	synonymous_variant
ACVR2B	chr3:38478488	C,T	NA	9.321	NA	NA	NA	NA	0.28671	1	0	0	15.677	NaN	NaN	NaN	NaN	NaN	NA	Na	NA	NA	NA	NA	Na	NA	NA	NA	{key:GTS,value:{mean:29,682926829268293,stdev:9,50593915605126,min:14,0,max:61,0,n:41,sum:1217,0}},{key:sport,value:{mean:32,21568627450981,stdev:10,749033199553603,min:12,0,max:63,0,n:102,sum:3286,0}}	{key:GTS,value:{mean:75,73170731707317,stdev:19,883838749761864,min:39,0,max:99,0,n:41,sum:3105,0}},{key:sport,value:{mean:79,77450980392157,stdev:18,110719858120355,min:33,0,max:99,0,n:102,sum:8137,0}}	0.5	0.5	NA	NA	0	1	102	40	0	0	0	0	49	53	0	0	synonymous_variant
ACVR2B	chr3:38478494	A,G	NA	9.371	NA	NA	NA	NA	0.28671	1	0	0	15.677	NaN	NaN	NaN	NaN	NaN	NA	Na	NA	NA	NA	NA	Na	NA	NA	NA	{key:GTS,value:{mean:29,73170731707317,stdev:9,53561844015835,min:14,0,max:61,0,n:41,sum:1219,0}},{key:sport,value:{mean:32,23529411764706,stdev:10,751357844557596,min:11,0,max:63,0,n:102,sum:3288,0}}	{key:GTS,value:{mean:74,70731707317073,stdev:19,64097745126063,min:36,0,max:99,0,n:41,sum:3063,0}},{key:sport,value:{mean:78,23529411764706,stdev:19,400412604561293,min:30,0,max:99,0,n:102,sum:7980,0}}	0.5	0.5	NA	NA	0	1	102	40	0	0	0	0	49	53	0	0	synonymous_variant
ACVR2B	chr3:38478605	C,T	NA	0.58	NA	NA	NA	NA	1	1	Infinity	0.010322	Infinity	1	1	Infinity	0.023705	Infinity	NA	Na	NA	NA	NA	NA	Na	NA	NA	NA	{key:GTS,value:{mean:30,78048780487805,stdev:8,558299908452732,min:17,0,max:61,0,n:41,sum:1262,0}},{key:sport,value:{mean:35,0,stdev:10,130520765508166,min:14,0,max:63,0,n:102,sum:3570,0}}	{key:GTS,value:{mean:78,97560975609755,stdev:16,637436195663774,min:43,0,max:99,0,n:41,sum:3238,0}},{key:sport,value:{mean:85,15686274509804,stdev:16,640810393421006,min:39,0,max:99,0,n:102,sum:8686,0}}	0.5	0.5	NA	NA	1	0	101	41	0	0	0	1	49	52	0	0	intron_variant
ACVR2B	chr3:38479510	C,T	rs28619020	0.533	0.0546129	150	103	1886	1	1	1.111	0.31689	4.9295	0.21777	1	2.5739	0.59508	15.51	0.77177	1	0.84816	0.4161	1.5534	1	1	0.98662	0.46926	1.8822	{key:GTS,value:{mean:30,341463414634145,stdev:9,201298307377305,min:19,0,max:56,0,n:41,sum:1244,0}},{key:sport,value:{mean:30,401960784313726,stdev:9,406151308044892,min:12,0,max:59,0,n:102,sum:3101,0}}	{key:GTS,value:{mean:79,07317073170732,stdev:17,108534803342806,min:51,0,max:99,0,n:41,sum:3242,0}},{key:sport,value:{mean:79,95098039215686,stdev:17,731315739740243,min:33,0,max:99,0,n:102,sum:8155,0}}	0.5368	0.62376	0.062967	136	11	4	91	37	0	0	3	8	46	45	0	0	intron_variant
ACVR2B	chr3:38479605	C,T	rs76343599	5.577	0.0493107	150	93	1886	0.78164	1	0.87814	0.27025	3.3332	0.76107	1	0.76011	0.17718	3.101	1	1	0.98768	0.48449	1.8091	0.73488	1	1.0988	0.52101	2.105	{key:GTS,value:{mean:30,536585365853657,stdev:8,81821164596068,min:13,0,max:56,0,n:41,sum:1252,0}},{key:sport,value:{mean:34,509803921568626,stdev:8,730996279920443,min:19,0,max:58,0,n:102,sum:3520,0}}	{key:GTS,value:{mean:82,07317073170732,stdev:16,54762564045681,min:30,0,max:99,0,n:41,sum:3365,0}},{key:sport,value:{mean:87,33333333333333,stdev:14,243218774060601,min:46,0,max:99,0,n:102,sum:8908,0}}	0.56056	0.13505	0.054557	102	9	5	92	36	1	0	4	5	44	48	1	0	intron_variant
ACVR2B	chr3:38479653	C,T	NA	3.958	0.00212089	54	4	1886	1	1	Infinity	0.010322	Infinity	1	1	Infinity	0.023705	Infinity	0.072134	1	13.959	0.33779	86.543	0.40193	1	2.3164	0.046835	23.554	{key:GTS,value:{mean:30,414634146341463,stdev:8,579543480253811,min:17,0,max:56,0,n:41,sum:1247,0}},{key:sport,value:{mean:34,92156862745098,stdev:9,229838945028924,min:13,0,max:59,0,n:102,sum:3562,0}}	{key:GTS,value:{mean:75,95121951219512,stdev:19,91071683426424,min:0,0,max:99,0,n:41,sum:3114,0}},{key:sport,value:{mean:85,54901960784314,stdev:17,18048793560586,min:0,0,max:99,0,n:102,sum:8726,0}}	0.5	0.5	0.00035279	0	1	0	101	41	0	0	0	1	49	52	0	0	intron_variant
ACVR2B	chr3:38479665	T,C	rs13097628	11.96	0.579533	150	1093	1886	0.59949	1	1.1713	0.67729	2.0232	0.88796	1	0.94179	0.52096	1.7003	0.8317	1	0.964	0.72434	1.2866	0.70916	1	0.93751	0.69367	1.2702	{key:GTS,value:{mean:30,097560975609756,stdev:9,068317611060085,min:19,0,max:56,0,n:41,sum:1234,0}},{key:sport,value:{mean:33,705882352941174,stdev:9,683813293725144,min:12,0,max:59,0,n:102,sum:3438,0}}	{key:GTS,value:{mean:89,58536585365853,stdev:15,689013726025602,min:37,0,max:99,0,n:41,sum:3673,0}},{key:sport,value:{mean:93,6078431372549,stdev:11,401889130319606,min:43,0,max:99,0,n:102,sum:9548,0}}	0.87712	0.088896	0.57272	11165	59	21	15	9	28	11	30	29	6	9	13	15	intron_variant
ACVR2B	chr3:38479666	G,A	rs144849143	11.11	0.0106045	54	20	1886	0.19855	1	0.19835	0.0033305	3.8592	0.48039	1	0	0	36.057	0.6055	1	1.0798	0.027119	6.1294	0.71435	1	0.45973	0.011038	2.9048	{key:GTS,value:{mean:30,195121951219512,stdev:9,173715134849775,min:16,0,max:56,0,n:41,sum:1238,0}},{key:sport,value:{mean:34,63725490196079,stdev:9,459707344980183,min:14,0,max:68,0,n:102,sum:3533,0}}	{key:GTS,value:{mean:77,41463414634147,stdev:16,765201488908854,min:37,0,max:99,0,n:41,sum:3174,0}},{key:sport,value:{mean:84,88235294117646,stdev:18,645976340201525,min:0,0,max:99,0,n:102,sum:8658,0}}	0.50617	0.5	0.0045413	2	1	2	101	39	0	0	1	0	48	53	0	0	intron_variant
ACVR2B	chr3:38479934	C,T	rs4407366	4.73	0.64369	150	1214	1886	0.89313	1	1.0554	0.59986	1.842	0.66469	1	0.84726	0.46085	1.5521	1	1	1.0112	0.75564	1.3608	0.59066	1	0.91303	0.67139	1.2479	{key:GTS,value:{mean:28,024390243902438,stdev:9,102365827222492,min:15,0,max:56,0,n:41,sum:1149,0}},{key:sport,value:{mean:32,588235294117645,stdev:8,778709697024773,min:15,0,max:63,0,n:102,sum:3324,0}}	{key:GTS,value:{mean:89,09756097560975,stdev:14,474207300504887,min:48,0,max:99,0,n:41,sum:3653,0}},{key:sport,value:{mean:93,72549019607843,stdev:11,036620737740689,min:48,0,max:99,0,n:102,sum:9560,0}}	0.8711	0.17455	0.61993	13084	55	20	11	6	36	15	27	28	4	7	18	18	intron_variant
ACVR2B	chr3:38480013	A,G	rs4678608	0.791	NA	NA	NA	NA	0.49194	1	0.40048	0.0050668	31.705	1	1	Infinity	0.023705	Infinity	0.12346	1	7.7888	0.19185	46.221	NA	Na	NA	NA	NA	{key:GTS,value:{mean:28,51219512195122,stdev:7,994272191035685,min:15,0,max:54,0,n:41,sum:1169,0}},{key:sport,value:{mean:34,88235294117647,stdev:9,149407049947474,min:14,0,max:62,0,n:102,sum:3558,0}}	{key:GTS,value:{mean:75,34146341463415,stdev:18,404148201673156,min:34,0,max:99,0,n:41,sum:3089,0}},{key:sport,value:{mean:86,51960784313725,stdev:16,48750590072996,min:39,0,max:99,0,n:102,sum:8825,0}}	0.5	0.5	0.000632	0	1	1	101	40	0	0	0	1	49	52	0	0	intron_variant
ACVR2B	chr3:38480048	G,A	rs140315777	11.91	0.00106045	37	2	1886	0.49194	1	0.40048	0.0050668	31.705	1	1	Infinity	0.023705	Infinity	0.24316	1	3.6383	0.090693	21.008	0.26529	1	4.6346	0.078272	89.579	{key:GTS,value:{mean:28,78048780487805,stdev:7,8910637791697305,min:12,0,max:54,0,n:41,sum:1180,0}},{key:sport,value:{mean:36,03921568627451,stdev:8,464367723195839,min:16,0,max:62,0,n:102,sum:3676,0}}	{key:GTS,value:{mean:76,82926829268293,stdev:17,934708737902177,min:33,0,max:99,0,n:41,sum:3150,0}},{key:sport,value:{mean:89,67647058823529,stdev:13,685659995193411,min:37,0,max:99,0,n:102,sum:9147,0}}	0.5	0.5	0.0013521	0	1	1	101	40	0	0	0	1	49	52	0	0	intron_variant
ACVR2B	chr3:38480633	GT,G	NA	NA	NA	NA	NA	NA	1	1	Infinity	0.010322	Infinity	0.48039	1	0	0	36.057	0.046772	1	22.338	0.52814	146.17	NA	Na	NA	NA	NA	{key:GTS,value:{mean:28,951219512195124,stdev:8,334328713109159,min:13,0,max:52,0,n:41,sum:1187,0}},{key:sport,value:{mean:40,872549019607845,stdev:9,897188716140104,min:18,0,max:70,0,n:102,sum:4169,0}}	{key:GTS,value:{mean:74,65853658536585,stdev:17,371984393294184,min:30,0,max:99,0,n:41,sum:3061,0}},{key:sport,value:{mean:92,69607843137256,stdev:13,091524885855948,min:43,0,max:99,0,n:102,sum:9455,0}}	0.5	0.5	0.00022044	0	1	0	101	41	0	0	1	0	48	53	0	0	NA
ACVR2B	chr3:38481079	G,A	rs138965859	1.92	0.00689289	58	13	1886	1	1	Infinity	0.010322	Infinity	1	1	Infinity	0.023705	Infinity	0.72846	1	0.46983	0.011823	2.6558	1	1	0.70985	0.01662	4.772	{key:GTS,value:{mean:31,70731707317073,stdev:7,918006346879293,min:15,0,max:49,0,n:41,sum:1300,0}},{key:sport,value:{mean:42,68627450980392,stdev:9,956749993569607,min:16,0,max:70,0,n:102,sum:4354,0}}	{key:GTS,value:{mean:81,02439024390245,stdev:19,93708128072037,min:0,0,max:99,0,n:41,sum:3322,0}},{key:sport,value:{mean:93,94117647058823,stdev:12,968909677523431,min:0,0,max:99,0,n:102,sum:9582,0}}	0.5	0.5	0.010377	4	1	0	101	41	0	0	0	1	49	52	0	0	intron_variant
ACVR2B	chr3:38481548	A,C	rs140094697	4.965	0.0556734	150	105	1886	0.76356	1	1.3561	0.33722	7.8675	0.33533	1	2.2307	0.49151	13.756	1	1	0.97865	0.46153	1.8411	0.87129	1	0.87441	0.4006	1.7096	{key:GTS,value:{mean:28,170731707317074,stdev:7,050004113558358,min:17,0,max:47,0,n:41,sum:1155,0}},{key:sport,value:{mean:33,61764705882353,stdev:9,264145641324292,min:13,0,max:60,0,n:102,sum:3429,0}}	{key:GTS,value:{mean:75,46341463414635,stdev:17,59863847418746,min:42,0,max:99,0,n:41,sum:3094,0}},{key:sport,value:{mean:85,8529411764706,stdev:15,858687888522137,min:33,0,max:99,0,n:102,sum:8757,0}}	0.51852	0.60331	0.050035	84	10	3	92	38	0	0	3	7	46	46	0	0	intron_variant
ACVR2B	chr3:38482004	G,T	rs4679053	0.108	0.579003	150	1092	1886	0.59949	1	1.1713	0.67729	2.0232	0.88796	1	0.94179	0.52096	1.7003	0.83172	1	0.96459	0.72478	1.2874	0.70925	1	0.93955	0.69518	1.273	{key:GTS,value:{mean:27,390243902439025,stdev:7,070647152844198,min:16,0,max:45,0,n:41,sum:1123,0}},{key:sport,value:{mean:37,57843137254902,stdev:9,01571207426649,min:12,0,max:62,0,n:102,sum:3833,0}}	{key:GTS,value:{mean:85,17073170731707,stdev:19,862825234439146,min:21,0,max:99,0,n:41,sum:3492,0}},{key:sport,value:{mean:96,31372549019608,stdev:7,783819809489763,min:63,0,max:99,0,n:102,sum:9824,0}}	0.87712	0.088896	0.57257	11149	59	21	15	9	28	11	30	29	6	9	13	15	intron_variant
ACVR2B	chr3:38482006	CAAGTATA,C	NA	NA	NA	NA	NA	NA	0.28671	1	0	0	15.677	NaN	NaN	NaN	NaN	NaN	1	1	0	0	801.44	NA	NA	NA	NA	NA	{key:GTS,value:{mean:27,70731707317073,stdev:7,2355622514485045,min:16,0,max:47,0,n:41,sum:1136,0}},{key:sport,value:{mean:38,57843137254902,stdev:8,775451806155226,min:13,0,max:57,0,n:102,sum:3935,0}}	{key:GTS,value:{mean:73,70731707317073,stdev:19,081652408938872,min:38,0,max:99,0,n:41,sum:3022,0}},{key:sport,value:{mean:92,03921568627452,stdev:11,62984798227103,min:39,0,max:99,0,n:102,sum:9388,0}}	0.5	0.5	4.4101e-05	0	0	1	102	40	0	0	0	0	49	53	0	0	NA
ACVR2B	chr3:38482193	C,T	rs115155428	0.253	0.00689289	53	13	1886	1	1	Infinity	0.010322	Infinity	1	1	Infinity	0.023705	Infinity	0.72818	1	0.47461	0.011943	2.6829	1	1	0.70985	0.01662	4.772	{key:GTS,value:{mean:27,658536585365855,stdev:6,376824487262008,min:14,0,max:43,0,n:41,sum:1134,0}},{key:sport,value:{mean:38,48039215686274,stdev:9,020380401696544,min:12,0,max:57,0,n:102,sum:3925,0}}	{key:GTS,value:{mean:73,21951219512195,stdev:15,017895333562926,min:42,0,max:99,0,n:41,sum:3002,0}},{key:sport,value:{mean:91,44117647058823,stdev:13,895671162174583,min:32,0,max:99,0,n:102,sum:9327,0}}	0.5	0.5	0.010273	4	1	0	101	41	0	0	0	1	49	52	0	0	splice_region_variant
ACVR2B	chr3:38482685	T,G	NA	0.472	NA	NA	NA	NA	1	1	Infinity	0.075303	Infinity	0.22955	1	0	0	4.9131	0.071198	1	4.6669	0.55607	17.383	NA	Na	NA	NA	NA	{key:GTS,value:{mean:28,853658536585368,stdev:8,423431244580986,min:16,0,max:49,0,n:41,sum:1183,0}},{key:sport,value:{mean:34,245098039215684,stdev:10,19845843263349,min:11,0,max:58,0,n:102,sum:3493,0}}	{key:GTS,value:{mean:73,5609756097561,stdev:18,39014685877223,min:32,0,max:99,0,n:41,sum:3016,0}},{key:sport,value:{mean:85,04901960784314,stdev:16,652372763263347,min:30,0,max:99,0,n:102,sum:8675,0}}	0.5	0.50246	0.0021169	0	2	0	100	41	0	0	2	0	47	53	0	0	intron_variant
ACVR2B	chr3:38482703	G,C	rs73065216	1.625	0.226935	150	428	1886	0.64349	1	1.1758	0.60992	2.3489	0.51369	1	1.2518	0.62233	2.5441	1	1	0.98811	0.69922	1.3742	0.79224	1	1.0481	0.72882	1.4859	{key:GTS,value:{mean:28,51219512195122,stdev:8,881666376331868,min:13,0,max:50,0,n:41,sum:1169,0}},{key:sport,value:{mean:33,970588235294116,stdev:10,386129402607343,min:12,0,max:58,0,n:102,sum:3465,0}}	{key:GTS,value:{mean:81,95121951219512,stdev:18,581332383522327,min:36,0,max:99,0,n:41,sum:3360,0}},{key:sport,value:{mean:91,42156862745098,stdev:14,639080300661382,min:31,0,max:99,0,n:102,sum:9325,0}}	0.83164	0.22343	0.23745	1902	42	13	57	26	3	2	19	23	29	28	1	2	intron_variant
ACVR2B	chr3:38482820	A,G	rs7373828	3.134	0.579533	150	1093	1886	0.59949	1	1.1713	0.67729	2.0232	0.88796	1	0.94179	0.52096	1.7003	0.83168	1	0.96316	0.72371	1.2854	0.70916	1	0.93751	0.69367	1.2702	{key:GTS,value:{mean:29,073170731707318,stdev:8,350230736997306,min:13,0,max:51,0,n:41,sum:1192,0}},{key:sport,value:{mean:34,5,stdev:10,245754740187685,min:13,0,max:77,0,n:102,sum:3519,0}}	{key:GTS,value:{mean:91,39024390243902,stdev:12,255169240416203,min:63,0,max:99,0,n:41,sum:3747,0}},{key:sport,value:{mean:95,3529411764706,stdev:11,643096969267017,min:11,0,max:99,0,n:102,sum:9726,0}}	0.87712	0.088896	0.57293	11156	59	21	15	9	28	11	30	29	6	9	13	15	intron_variant
ACVR2B	chr3:38482837	G,C	rs7372849	0.075	0.579003	150	1092	1886	0.59949	1	1.1713	0.67729	2.0232	0.88796	1	0.94179	0.52096	1.7003	0.83167	1	0.96275	0.72339	1.2849	0.70925	1	0.93955	0.69518	1.273	{key:GTS,value:{mean:29,634146341463413,stdev:9,385396278029896,min:12,0,max:54,0,n:41,sum:1215,0}},{key:sport,value:{mean:34,46078431372549,stdev:10,379723416757372,min:11,0,max:75,0,n:102,sum:3515,0}}	{key:GTS,value:{mean:91,39024390243902,stdev:11,66792152113814,min:57,0,max:99,0,n:41,sum:3747,0}},{key:sport,value:{mean:95,09803921568627,stdev:12,30216767438398,min:8,0,max:99,0,n:102,sum:9700,0}}	0.87712	0.088896	0.57303	11158	59	21	15	9	28	11	30	29	6	9	13	15	intron_variant
ACVR2B	chr3:38482872	C,T	rs503327	0.401	0.150583	150	284	1886	0.25785	1	1.6548	0.70132	4.3688	0.3297	1	1.5617	0.6722	3.7595	0.038645	1	1.5255	1.0049	2.2476	0.91828	1	1.0108	0.65268	1.5235	{key:GTS,value:{mean:28,634146341463413,stdev:9,419119366327239,min:11,0,max:51,0,n:41,sum:1174,0}},{key:sport,value:{mean:34,77450980392157,stdev:10,237289453167918,min:13,0,max:66,0,n:102,sum:3547,0}}	{key:GTS,value:{mean:78,1951219512195,stdev:18,381087194411087,min:36,0,max:99,0,n:41,sum:3206,0}},{key:sport,value:{mean:89,96078431372548,stdev:15,629861796478215,min:20,0,max:99,0,n:102,sum:9176,0}}	0.65686	0.84823	0.10511	327	27	8	73	33	2	0	10	17	38	35	1	1	intron_variant
ACVR2B	chr3:38483073	C,CA	NA	NA	NA	NA	NA	NA	1	1	Infinity	0.010322	Infinity	0.48039	1	0	0	36.057	0.10488	1	9.3028	0.22819	55.795	NA	Na	NA	NA	NA	{key:GTS,value:{mean:28,609756097560975,stdev:9,323136834151713,min:12,0,max:48,0,n:41,sum:1173,0}},{key:sport,value:{mean:36,931372549019606,stdev:10,246242547949139,min:11,0,max:63,0,n:102,sum:3767,0}}	{key:GTS,value:{mean:74,1951219512195,stdev:18,985513748703294,min:36,0,max:99,0,n:41,sum:3042,0}},{key:sport,value:{mean:89,2156862745098,stdev:13,921085327153536,min:30,0,max:99,0,n:102,sum:9100,0}}	0.5	0.5	0.00052912	0	1	0	101	41	0	0	1	0	48	53	0	0	NA
ACVR2B	chr3:38483101	A,C	NA	9.864	NA	NA	NA	NA	1	1	Infinity	0.010322	Infinity	0.48039	1	0	0	36.057	0.1049	1	9.3011	0.22815	55.785	NA	Na	NA	NA	NA	{key:GTS,value:{mean:28,73170731707317,stdev:8,712268865937594,min:14,0,max:48,0,n:41,sum:1178,0}},{key:sport,value:{mean:37,1078431372549,stdev:10,387498956131319,min:10,0,max:63,0,n:102,sum:3785,0}}	{key:GTS,value:{mean:74,65853658536585,stdev:17,88801173166197,min:39,0,max:99,0,n:41,sum:3061,0}},{key:sport,value:{mean:87,87254901960785,stdev:15,631586654771699,min:30,0,max:99,0,n:102,sum:8963,0}}	0.5	0.5	0.00052921	0	1	0	101	41	0	0	1	0	48	53	0	0	intron_variant
ACVR2B	chr3:38483251	C,T	rs1046048	8.397	0.579618	150	1092	1884	0.59949	1	1.1713	0.67729	2.0232	0.88796	1	0.94179	0.52096	1.7003	0.83171	1	0.96431	0.72457	1.287	0.70914	1	0.93719	0.69341	1.2698	{key:GTS,value:{mean:26,951219512195124,stdev:6,24285433276374,min:17,0,max:39,0,n:41,sum:1105,0}},{key:sport,value:{mean:33,01960784313726,stdev:10,640267938684499,min:12,0,max:64,0,n:102,sum:3368,0}}	{key:GTS,value:{mean:87,4390243902439,stdev:18,242337222540026,min:21,0,max:99,0,n:41,sum:3585,0}},{key:sport,value:{mean:94,91176470588235,stdev:8,684110959696659,min:63,0,max:99,0,n:102,sum:9681,0}}	0.87712	0.088896	0.57264	11155	59	21	15	9	28	11	30	29	6	9	13	15	synonymous_variant
ACVR2B	chr3:38483347	T,C	NA	0.313	0.00106045	55	2	1886	1	1	Infinity	0.010322	Infinity	1	1	Infinity	0.023705	Infinity	0.38845	1	2.0505	0.051352	11.718	0.26529	1	4.6346	0.078272	89.579	{key:GTS,value:{mean:26,121951219512194,stdev:6,836755477639601,min:11,0,max:47,0,n:41,sum:1071,0}},{key:sport,value:{mean:37,6078431372549,stdev:10,249014168512712,min:16,0,max:59,0,n:102,sum:3836,0}}	{key:GTS,value:{mean:69,78048780487805,stdev:16,55664658388013,min:24,0,max:99,0,n:41,sum:2861,0}},{key:sport,value:{mean:86,91176470588235,stdev:16,50852598565805,min:22,0,max:99,0,n:102,sum:8865,0}}	0.5	0.5	0.0023966	1	1	0	101	41	0	0	0	1	49	52	0	0	3_prime_UTR_variant
ACVR2B	chr3:38483438	G,T	NA	15.66	NA	NA	NA	NA	1	1	Infinity	0.010322	Infinity	0.48039	1	0	0	36.057	0.10515	1	9.2778	0.22758	55.647	NA	Na	NA	NA	NA	{key:GTS,value:{mean:23,829268292682926,stdev:8,360483236775808,min:4,0,max:47,0,n:41,sum:977,0}},{key:sport,value:{mean:37,27450980392157,stdev:10,584076888573579,min:10,0,max:60,0,n:102,sum:3802,0}}	{key:GTS,value:{mean:61,829268292682926,stdev:19,726053638463295,min:12,0,max:99,0,n:41,sum:2535,0}},{key:sport,value:{mean:88,56862745098039,stdev:15,39894941916975,min:30,0,max:99,0,n:102,sum:9034,0}}	0.5	0.5	0.00053052	0	1	0	101	41	0	0	1	0	48	53	0	0	3_prime_UTR_variant
ACVR2B	chr3:38483672	CTTTG,C	NA	NA	0.0121951	51	23	1886	0.14406	1	0.26216	0.02152	2.3334	1	1	0.92418	0.011667	73.215	0.71103	1	1.0727	0.12873	3.9422	1	1	0.80209	0.091008	3.2854	{key:GTS,value:{mean:24,634146341463413,stdev:6,327470490476623,min:16,0,max:46,0,n:41,sum:1010,0}},{key:sport,value:{mean:32,6078431372549,stdev:8,975081913160631,min:17,0,max:60,0,n:102,sum:3326,0}}	{key:GTS,value:{mean:67,07317073170732,stdev:16,0553771008002,min:45,0,max:99,0,n:41,sum:2750,0}},{key:sport,value:{mean:81,90196078431373,stdev:16,817072210225902,min:34,0,max:99,0,n:102,sum:8354,0}}	0.51852	0.50246	0.0091454	3	2	3	100	38	0	0	1	1	48	52	0	0	NA
ACVR2B	chr3:38484076	T,C	rs7642472	1.367	0.580064	150	1094	1886	0.59949	1	1.1713	0.67729	2.0232	0.88796	1	0.94179	0.52096	1.7003	0.83171	1	0.96427	0.72454	1.2869	0.65507	1	0.93547	0.69216	1.2674	{key:GTS,value:{mean:27,73170731707317,stdev:8,216652900661346,min:12,0,max:52,0,n:41,sum:1137,0}},{key:sport,value:{mean:31,03921568627451,stdev:7,280004267165651,min:17,0,max:55,0,n:102,sum:3166,0}}	{key:GTS,value:{mean:87,14634146341463,stdev:17,9356042900499,min:36,0,max:99,0,n:41,sum:3573,0}},{key:sport,value:{mean:94,01960784313725,stdev:11,282452445259693,min:42,0,max:99,0,n:102,sum:9590,0}}	0.87712	0.088896	0.57265	11154	59	21	15	9	28	11	30	29	6	9	13	15	3_prime_UTR_variant
ACVR2B	chr3:38484097	G,A	rs12636077	16.32	0.0636267	150	120	1886	0.58246	1	0.7228	0.235	2.4681	0.35951	1	0.51147	0.10625	2.0888	0.49763	1	1.2091	0.59297	2.2152	0.7604	1	0.83885	0.40064	1.5914	{key:GTS,value:{mean:28,170731707317074,stdev:8,287229196618574,min:10,0,max:52,0,n:41,sum:1155,0}},{key:sport,value:{mean:32,490196078431374,stdev:7,516967862370177,min:20,0,max:61,0,n:102,sum:3314,0}}	{key:GTS,value:{mean:76,73170731707317,stdev:17,978339799968097,min:30,0,max:99,0,n:41,sum:3146,0}},{key:sport,value:{mean:85,65686274509804,stdev:13,22615879354779,min:54,0,max:99,0,n:102,sum:8737,0}}	0.58909	0.62376	0.045017	75	11	6	91	35	0	0	7	4	42	49	0	0	3_prime_UTR_variant
ACVR2B	chr3:38484243	C,T	rs6599204	1.975	0.64369	150	1214	1886	0.89313	1	1.0554	0.59986	1.842	0.66469	1	0.84726	0.46085	1.5521	1	1	1.012	0.75625	1.3619	0.59066	1	0.91303	0.67139	1.2479	{key:GTS,value:{mean:28,658536585365855,stdev:7,508076159344362,min:15,0,max:52,0,n:41,sum:1175,0}},{key:sport,value:{mean:37,529411764705884,stdev:8,805864670499748,min:13,0,max:62,0,n:102,sum:3828,0}}	{key:GTS,value:{mean:89,39024390243902,stdev:14,751400179562106,min:45,0,max:99,0,n:41,sum:3665,0}},{key:sport,value:{mean:96,92156862745098,stdev:6,358083128492421,min:64,0,max:99,0,n:102,sum:9886,0}}	0.8711	0.17455	0.61974	13078	55	20	11	6	36	15	27	28	4	7	18	18	3_prime_UTR_variant
ACVR2B	chr3:38484373	A,C	rs7640050	7.653	0.579003	150	1092	1886	0.59949	1	1.1713	0.67729	2.0232	0.88796	1	0.94179	0.52096	1.7003	0.83175	1	0.96544	0.72543	1.2885	0.70925	1	0.93955	0.69518	1.273	{key:GTS,value:{mean:29,73170731707317,stdev:7,5708825733019385,min:14,0,max:52,0,n:41,sum:1219,0}},{key:sport,value:{mean:35,745098039215684,stdev:9,526728420719946,min:12,0,max:61,0,n:102,sum:3646,0}}	{key:GTS,value:{mean:89,85365853658537,stdev:14,440054346917787,min:42,0,max:99,0,n:41,sum:3684,0}},{key:sport,value:{mean:95,93137254901961,stdev:7,096339575514344,min:65,0,max:99,0,n:102,sum:9785,0}}	0.87712	0.088896	0.57235	11150	59	21	15	9	28	11	30	29	6	9	13	15	3_prime_UTR_variant
ACVR2B	chr3:38484675	CAA,C	rs56291663	NA	0.57211	59	1079	1886	0.60208	1	1.1483	0.6641	1.9829	0.77847	1	0.90669	0.50176	1.6356	0.94382	1	0.99053	0.74445	1.3213	0.71053	1	0.9474	0.7012	1.2829	{key:GTS,value:{mean:27,463414634146343,stdev:6,567092986359578,min:14,0,max:52,0,n:41,sum:1126,0}},{key:sport,value:{mean:39,53921568627451,stdev:9,957430537757409,min:11,0,max:79,0,n:102,sum:4033,0}}	{key:GTS,value:{mean:87,0,stdev:17,10940406083956,min:39,0,max:99,0,n:41,sum:3567,0}},{key:sport,value:{mean:96,33333333333333,stdev:11,484288784634844,min:13,0,max:99,0,n:102,sum:9826,0}}	0.87712	0.057748	0.56117	10701	60	21	15	9	27	11	30	30	6	9	13	14	NA
ACVR2B	chr3:38484707	C,T	rs193122447	10.6	0.00159067	51	3	1886	1	1	Infinity	0.075303	Infinity	0.49831	1	Infinity	0.17384	Infinity	0.19353	1	2.5036	0.2996	9.2514	0.07779	1	6.2052	0.51539	54.494	{key:GTS,value:{mean:27,878048780487806,stdev:7,385533393724219,min:15,0,max:52,0,n:41,sum:1143,0}},{key:sport,value:{mean:39,588235294117645,stdev:9,11726754428368,min:18,0,max:66,0,n:102,sum:4038,0}}	{key:GTS,value:{mean:71,8780487804878,stdev:19,205176032430558,min:24,0,max:99,0,n:41,sum:2947,0}},{key:sport,value:{mean:91,77450980392157,stdev:12,49541630684131,min:19,0,max:99,0,n:102,sum:9361,0}}	0.5	0.50246	0.003939	1	2	0	100	41	0	0	0	2	49	51	0	0	3_prime_UTR_variant
ACVR2B	chr3:38484936	G,A	NA	10.47	NA	NA	NA	NA	1	1	Infinity	0.010322	Infinity	0.48039	1	0	0	36.057	NA	Na	NA	NA	NA	NA	Na	NA	NA	NA	{key:GTS,value:{mean:28,804878048780488,stdev:7,2590381416015095,min:13,0,max:46,0,n:41,sum:1181,0}},{key:sport,value:{mean:38,450980392156865,stdev:9,903086715252552,min:18,0,max:63,0,n:102,sum:3922,0}}	{key:GTS,value:{mean:73,5609756097561,stdev:17,825781247871472,min:32,0,max:99,0,n:41,sum:3016,0}},{key:sport,value:{mean:89,1078431372549,stdev:13,97470183676113,min:49,0,max:99,0,n:102,sum:9089,0}}	0.5	0.5	NA	NA	1	0	101	41	0	0	1	0	48	53	0	0	3_prime_UTR_variant
ACVR2B	chr3:38484945	C,T	NA	8.17	0.00212089	49	4	1886	1	1	Infinity	0.010322	Infinity	0.48039	1	0	0	36.057	1	1	0.70946	0.017837	4.0165	0.40193	1	2.3164	0.046835	23.554	{key:GTS,value:{mean:28,73170731707317,stdev:7,221324755985561,min:13,0,max:46,0,n:41,sum:1178,0}},{key:sport,value:{mean:38,549019607843135,stdev:9,903086715252552,min:20,0,max:63,0,n:102,sum:3932,0}}	{key:GTS,value:{mean:73,29268292682927,stdev:17,521058970166433,min:33,0,max:99,0,n:41,sum:3005,0}},{key:sport,value:{mean:88,96078431372548,stdev:15,017585488175397,min:24,0,max:99,0,n:102,sum:9074,0}}	0.5	0.5	0.0068956	2	1	0	101	41	0	0	1	0	48	53	0	0	3_prime_UTR_variant
ACVR2B	chr3:38485357	G,C	rs141130205	0.149	0.00318134	44	6	1886	0.28671	1	0	0	15.677	NaN	NaN	NaN	NaN	NaN	1	1	0	0	5.7509	1	1	0	0	7.8806	{key:GTS,value:{mean:29,70731707317073,stdev:7,930318181538512,min:16,0,max:48,0,n:41,sum:1218,0}},{key:sport,value:{mean:33,431372549019606,stdev:9,536832420983039,min:12,0,max:56,0,n:102,sum:3410,0}}	{key:GTS,value:{mean:78,5609756097561,stdev:16,80163868385521,min:45,0,max:99,0,n:41,sum:3221,0}},{key:sport,value:{mean:83,46078431372548,stdev:17,536891964570266,min:1,0,max:99,0,n:102,sum:8513,0}}	0.5	0.5	0.0031894	0	0	1	102	40	0	0	0	0	49	53	0	0	3_prime_UTR_variant
ACVR2B	chr3:38485486	A,C	NA	0.046	0.00742312	48	14	1886	1	1	1.2082	0.095404	64.221	0.10909	1	0	0	2.2225	0.061765	1	3.4017	0.69177	10.182	0.22661	1	1.9949	0.36453	7.2342	{key:GTS,value:{mean:26,51219512195122,stdev:7,561526337142079,min:12,0,max:43,0,n:41,sum:1087,0}},{key:sport,value:{mean:31,54901960784314,stdev:8,673407014253952,min:15,0,max:56,0,n:102,sum:3218,0}}	{key:GTS,value:{mean:68,51219512195122,stdev:17,926845860287656,min:33,0,max:99,0,n:41,sum:2809,0}},{key:sport,value:{mean:80,47058823529412,stdev:17,22839987924234,min:42,0,max:99,0,n:102,sum:8208,0}}	0.5	0.50739	0.0043683	3	3	1	99	40	0	0	3	0	46	53	0	0	3_prime_UTR_variant
ACVR2B	chr3:38485612	A,G	rs17037775	9.351	0.0636943	62	120	1884	0.58246	1	0.7228	0.235	2.4681	0.35951	1	0.51147	0.10625	2.0888	0.49718	1	1.2107	0.59378	2.2183	0.76048	1	0.8379	0.40018	1.5896	{key:GTS,value:{mean:26,21951219512195,stdev:7,141470078632105,min:14,0,max:46,0,n:41,sum:1075,0}},{key:sport,value:{mean:33,07843137254902,stdev:8,33923666336693,min:15,0,max:54,0,n:102,sum:3374,0}}	{key:GTS,value:{mean:66,3170731707317,stdev:25,212694271126207,min:12,0,max:99,0,n:41,sum:2719,0}},{key:sport,value:{mean:87,54901960784314,stdev:14,387922121015265,min:39,0,max:99,0,n:102,sum:8930,0}}	0.58909	0.62376	0.044959	74	11	6	91	35	0	0	7	4	42	49	0	0	3_prime_UTR_variant
ACVR2B	chr3:38485724	T,C	rs11914389	12.73	0.579003	66	1092	1886	0.59949	1	1.1713	0.67729	2.0232	0.88796	1	0.94179	0.52096	1.7003	1	1	0.99837	0.75012	1.3324	0.70925	1	0.93955	0.69518	1.273	{key:GTS,value:{mean:15,317073170731707,stdev:8,67977470874942,min:3,0,max:44,0,n:41,sum:628,0}},{key:sport,value:{mean:30,127450980392158,stdev:7,007938871593356,min:15,0,max:46,0,n:102,sum:3073,0}}	{key:GTS,value:{mean:65,09756097560975,stdev:32,8802742244579,min:5,0,max:99,0,n:41,sum:2669,0}},{key:sport,value:{mean:92,2843137254902,stdev:13,587319240264835,min:41,0,max:99,0,n:102,sum:9413,0}}	0.87712	0.088896	0.56413	10335	59	21	15	9	28	11	30	29	6	9	13	15	3_prime_UTR_variant
ACVR2B	chr3:38486186	C,T	NA	4.375	NA	NA	NA	NA	1	1	Infinity	0.010322	Infinity	0.48039	1	0	0	36.057	NA	Na	NA	NA	NA	NA	Na	NA	NA	NA	{key:GTS,value:{mean:30,024390243902438,stdev:8,495300867145284,min:14,0,max:52,0,n:41,sum:1231,0}},{key:sport,value:{mean:34,245098039215684,stdev:8,985212551644596,min:10,0,max:57,0,n:102,sum:3493,0}}	{key:GTS,value:{mean:77,8780487804878,stdev:17,83282137363469,min:39,0,max:99,0,n:41,sum:3193,0}},{key:sport,value:{mean:85,20588235294117,stdev:17,48631859331587,min:0,0,max:99,0,n:102,sum:8691,0}}	0.5	0.5	NA	NA	1	0	101	41	0	0	1	0	48	53	0	0	3_prime_UTR_variant
ACVR2B	chr3:38486232	T,C	rs62239939	6.394	0.0636267	150	120	1886	0.58246	1	0.7228	0.235	2.4681	0.35951	1	0.51147	0.10625	2.0888	0.49735	1	1.2101	0.59347	2.2171	0.7604	1	0.83885	0.40064	1.5914	{key:GTS,value:{mean:29,70731707317073,stdev:9,477171293626226,min:14,0,max:65,0,n:41,sum:1218,0}},{key:sport,value:{mean:33,3235294117647,stdev:8,49701419843175,min:13,0,max:54,0,n:102,sum:3399,0}}	{key:GTS,value:{mean:77,48780487804878,stdev:18,627441010403828,min:39,0,max:99,0,n:41,sum:3177,0}},{key:sport,value:{mean:86,1078431372549,stdev:15,183780602575869,min:39,0,max:99,0,n:102,sum:8783,0}}	0.58909	0.62376	0.044981	73	11	6	91	35	0	0	7	4	42	49	0	0	3_prime_UTR_variant
ACVR2B	chr3:38486316	A,C	NA	0.325	NA	NA	NA	NA	1	1	Infinity	0.010322	Infinity	1	1	Infinity	0.023705	Infinity	NA	Na	NA	NA	NA	NA	Na	NA	NA	NA	{key:GTS,value:{mean:30,390243902439025,stdev:8,630287135320152,min:12,0,max:59,0,n:41,sum:1246,0}},{key:sport,value:{mean:28,264705882352942,stdev:9,310468986932504,min:10,0,max:53,0,n:102,sum:2883,0}}	{key:GTS,value:{mean:79,48780487804878,stdev:15,997136864588208,min:36,0,max:99,0,n:41,sum:3259,0}},{key:sport,value:{mean:64,02941176470588,stdev:24,915722999647336,min:0,0,max:99,0,n:102,sum:6531,0}}	0.5	0.5	NA	NA	1	0	101	41	0	0	0	1	49	52	0	0	3_prime_UTR_variant
ACVR2B	chr3:38486422	C,T	rs11926767	0.248	0.64369	150	1214	1886	0.89313	1	1.0554	0.59986	1.842	0.66469	1	0.84726	0.46085	1.5521	1	1	1.0109	0.75541	1.3603	0.59066	1	0.91303	0.67139	1.2479	{key:GTS,value:{mean:30,658536585365855,stdev:7,007347210720214,min:17,0,max:52,0,n:41,sum:1257,0}},{key:sport,value:{mean:28,127450980392158,stdev:8,505674655524759,min:11,0,max:59,0,n:102,sum:2869,0}}	{key:GTS,value:{mean:89,48780487804878,stdev:15,636296035763229,min:48,0,max:99,0,n:41,sum:3669,0}},{key:sport,value:{mean:87,58823529411765,stdev:18,50137935566652,min:2,0,max:99,0,n:102,sum:8934,0}}	0.8711	0.17455	0.62	13097	55	20	11	6	36	15	27	28	4	7	18	18	3_prime_UTR_variant
ACVR2B	chr3:38486686	G,T	NA	6.011	NA	NA	NA	NA	1	1	Infinity	0.010322	Infinity	1	1	Infinity	0.023705	Infinity	NA	Na	NA	NA	NA	NA	Na	NA	NA	NA	{key:GTS,value:{mean:28,317073170731707,stdev:6,268150325801164,min:16,0,max:44,0,n:41,sum:1161,0}},{key:sport,value:{mean:27,470588235294116,stdev:10,3532753956748,min:7,0,max:68,0,n:102,sum:2802,0}}	{key:GTS,value:{mean:76,14634146341463,stdev:15,544681430040699,min:45,0,max:99,0,n:41,sum:3122,0}},{key:sport,value:{mean:71,7843137254902,stdev:19,323168787235915,min:21,0,max:99,0,n:102,sum:7322,0}}	0.5	0.5	NA	NA	1	0	101	41	0	0	0	1	49	52	0	0	3_prime_UTR_variant
ACVR2B	chr3:38487046	G,T	rs928813	0.107	0.579087	150	1091	1884	0.59949	1	1.1713	0.67729	2.0232	0.88796	1	0.94179	0.52096	1.7003	0.83173	1	0.96472	0.72488	1.2875	0.70922	1	0.93923	0.69493	1.2725	{key:GTS,value:{mean:29,414634146341463,stdev:8,9196292435146,min:13,0,max:50,0,n:41,sum:1206,0}},{key:sport,value:{mean:34,833333333333336,stdev:8,933395522171592,min:14,0,max:58,0,n:102,sum:3553,0}}	{key:GTS,value:{mean:89,6829268292683,stdev:16,66373164718156,min:39,0,max:99,0,n:41,sum:3677,0}},{key:sport,value:{mean:94,5,stdev:12,356430412907265,min:22,0,max:99,0,n:102,sum:9639,0}}	0.87712	0.088896	0.57253	11158	59	21	15	9	28	11	30	29	6	9	13	15	3_prime_UTR_variant
ACVR2B	chr3:38487392	C,CA	rs141938814	NA	0.00530223	57	10	1886	1	1	0.8026	0.041251	47.892	1	1	0.92418	0.011667	73.215	0.17209	1	2.7065	0.32376	10.01	0.33005	1	1.8567	0.19648	8.8023	{key:GTS,value:{mean:31,146341463414632,stdev:8,429220302483088,min:10,0,max:46,0,n:41,sum:1277,0}},{key:sport,value:{mean:38,03921568627451,stdev:9,44947510589921,min:15,0,max:63,0,n:102,sum:3880,0}}	{key:GTS,value:{mean:79,7560975609756,stdev:17,914131889554017,min:30,0,max:99,0,n:41,sum:3270,0}},{key:sport,value:{mean:91,6470588235294,stdev:13,271410418140807,min:42,0,max:99,0,n:102,sum:9348,0}}	0.5	0.50246	0.0036447	1	2	1	100	40	0	0	1	1	48	52	0	0	NA
ACVR2B	chr3:38487550	A,G	NA	0.758	0.00797024	53	15	1882	1	1	Infinity	0.075303	Infinity	0.49831	1	Infinity	0.17384	Infinity	0.2231	1	2.2723	0.27205	8.3878	0.67917	1	1.2322	0.1358	5.3578	{key:GTS,value:{mean:29,829268292682926,stdev:9,025444895525393,min:7,0,max:46,0,n:41,sum:1223,0}},{key:sport,value:{mean:33,950980392156865,stdev:9,915701008492118,min:17,0,max:63,0,n:102,sum:3463,0}}	{key:GTS,value:{mean:74,95121951219512,stdev:21,278583323823216,min:21,0,max:99,0,n:41,sum:3073,0}},{key:sport,value:{mean:82,53921568627452,stdev:18,30550735120038,min:15,0,max:99,0,n:102,sum:8419,0}}	0.5	0.50246	0.0043382	0	2	0	100	41	0	0	0	2	49	51	0	0	3_prime_UTR_variant
ACVR2B	chr3:38487949	C,G	rs6599205	4.871	0.64369	150	1214	1886	0.89313	1	1.0554	0.59986	1.842	0.66469	1	0.84726	0.46085	1.5521	1	1	1.011	0.75545	1.3604	0.59066	1	0.91303	0.67139	1.2479	{key:GTS,value:{mean:25,26829268292683,stdev:6,589068516439684,min:14,0,max:40,0,n:41,sum:1036,0}},{key:sport,value:{mean:36,627450980392155,stdev:10,199886166826795,min:20,0,max:72,0,n:102,sum:3736,0}}	{key:GTS,value:{mean:84,85365853658537,stdev:19,31075900746468,min:42,0,max:99,0,n:41,sum:3479,0}},{key:sport,value:{mean:95,91176470588235,stdev:8,311464962748161,min:60,0,max:99,0,n:102,sum:9783,0}}	0.8711	0.17455	0.61998	13089	55	20	11	6	36	15	27	28	4	7	18	18	3_prime_UTR_variant
ACVR2B	chr3:38488327	C,T	rs7433277	13.1	0.579003	150	1092	1886	0.59949	1	1.1713	0.67729	2.0232	0.88796	1	0.94179	0.52096	1.7003	0.83193	1	0.96865	0.72779	1.2928	0.70925	1	0.93955	0.69518	1.273	{key:GTS,value:{mean:26,317073170731707,stdev:6,16615081099338,min:14,0,max:39,0,n:41,sum:1079,0}},{key:sport,value:{mean:37,63725490196079,stdev:11,284892917113174,min:13,0,max:85,0,n:102,sum:3839,0}}	{key:GTS,value:{mean:86,36585365853658,stdev:18,642668208435293,min:36,0,max:99,0,n:41,sum:3541,0}},{key:sport,value:{mean:96,3529411764706,stdev:7,806039716486373,min:54,0,max:99,0,n:102,sum:9828,0}}	0.87712	0.088896	0.57154	11072	59	21	15	9	28	11	30	29	6	9	13	15	3_prime_UTR_variant
ACVR2B	chr3:38488334	C,T	rs2370840	15.43	0.572718	150	1079	1884	0.60208	1	1.1483	0.6641	1.9829	0.77847	1	0.90669	0.50176	1.6356	1	1	0.99374	0.74685	1.3256	0.71017	1	0.94505	0.69945	1.2797	{key:GTS,value:{mean:25,48780487804878,stdev:6,153016120291049,min:14,0,max:39,0,n:41,sum:1045,0}},{key:sport,value:{mean:37,40196078431372,stdev:11,218209814825304,min:13,0,max:83,0,n:102,sum:3815,0}}	{key:GTS,value:{mean:85,41463414634147,stdev:19,491055621910114,min:33,0,max:99,0,n:41,sum:3502,0}},{key:sport,value:{mean:96,3529411764706,stdev:7,669198719327797,min:54,0,max:99,0,n:102,sum:9828,0}}	0.87712	0.057748	0.56037	10639	60	21	15	9	27	11	30	30	6	9	13	14	3_prime_UTR_variant
ACVR2B	chr3:38488534	A,G	NA	10.78	NA	NA	NA	NA	0.28671	1	0	0	15.677	NaN	NaN	NaN	NaN	NaN	NA	Na	NA	NA	NA	NA	Na	NA	NA	NA	{key:GTS,value:{mean:26,097560975609756,stdev:6,691111242605082,min:9,0,max:41,0,n:41,sum:1070,0}},{key:sport,value:{mean:40,96078431372549,stdev:10,041991803663855,min:17,0,max:66,0,n:102,sum:4178,0}}	{key:GTS,value:{mean:70,1219512195122,stdev:17,026801143149346,min:42,0,max:99,0,n:41,sum:2875,0}},{key:sport,value:{mean:92,41176470588235,stdev:11,386570126194938,min:46,0,max:99,0,n:102,sum:9426,0}}	0.5	0.5	NA	NA	0	1	102	40	0	0	0	0	49	53	0	0	3_prime_UTR_variant
ACVR2B	chr3:38488588	A,G	rs62239941	13	0.0636267	150	120	1886	0.58246	1	0.7228	0.235	2.4681	0.35951	1	0.51147	0.10625	2.0888	0.49767	1	1.2089	0.5929	2.215	0.7604	1	0.83885	0.40064	1.5914	{key:GTS,value:{mean:23,926829268292682,stdev:6,295140378536829,min:6,0,max:38,0,n:41,sum:981,0}},{key:sport,value:{mean:40,19607843137255,stdev:10,49933631486639,min:10,0,max:66,0,n:102,sum:4100,0}}	{key:GTS,value:{mean:69,34146341463415,stdev:19,669971860182436,min:15,0,max:99,0,n:41,sum:2843,0}},{key:sport,value:{mean:92,04901960784314,stdev:12,418658835563763,min:30,0,max:99,0,n:102,sum:9389,0}}	0.58909	0.62376	0.045023	75	11	6	91	35	0	0	7	4	42	49	0	0	3_prime_UTR_variant
ACVR2B	chr3:38488801	A,G	NA	2.087	NA	NA	NA	NA	1	1	Infinity	0.010322	Infinity	1	1	Infinity	0.023705	Infinity	0.072132	1	13.96	0.3378	86.546	NA	Na	NA	NA	NA	{key:GTS,value:{mean:24,682926829268293,stdev:5,80344315120603,min:16,0,max:44,0,n:41,sum:1012,0}},{key:sport,value:{mean:38,72549019607843,stdev:10,637666026210724,min:20,0,max:66,0,n:102,sum:3950,0}}	{key:GTS,value:{mean:64,3170731707317,stdev:15,032386215638205,min:42,0,max:99,0,n:41,sum:2637,0}},{key:sport,value:{mean:90,00980392156863,stdev:12,762149227411884,min:51,0,max:99,0,n:102,sum:9181,0}}	0.5	0.5	0.00035278	0	1	0	101	41	0	0	0	1	49	52	0	0	3_prime_UTR_variant
ACVR2B	chr3:38489505	A,C	rs76892072	5.208	0.0259809	150	49	1886	0.62684	1	0.59819	0.067233	7.2876	0.60883	1	0.45884	0.0076826	8.9449	0.76224	1	1.064	0.2172	3.1641	0.47625	1	0.55967	0.11057	1.7596	{key:GTS,value:{mean:25,78048780487805,stdev:6,704611427681157,min:15,0,max:42,0,n:41,sum:1057,0}},{key:sport,value:{mean:23,931372549019606,stdev:8,83759771715294,min:9,0,max:64,0,n:102,sum:2441,0}}	{key:GTS,value:{mean:70,70731707317073,stdev:17,81372984107159,min:45,0,max:99,0,n:41,sum:2899,0}},{key:sport,value:{mean:65,33333333333333,stdev:19,69539277932853,min:27,0,max:99,0,n:102,sum:6664,0}}	0.50617	0.50739	0.013834	9	3	2	99	39	0	0	2	1	47	52	0	0	3_prime_UTR_variant
ACVR2B	chr3:38489720	T,G	rs7374458	3.749	0.64316	150	1213	1886	0.68975	1	1.1203	0.64073	1.9477	0.47218	1	0.78378	0.42708	1.4318	0.88549	1	0.97951	0.73284	1.3158	0.39887	1	0.87794	0.64632	1.1979	{key:GTS,value:{mean:25,317073170731707,stdev:6,205579803850974,min:14,0,max:41,0,n:41,sum:1038,0}},{key:sport,value:{mean:12,686274509803921,stdev:4,783510057861695,min:5,0,max:30,0,n:102,sum:1294,0}}	{key:GTS,value:{mean:85,29268292682927,stdev:18,381119558300508,min:42,0,max:99,0,n:41,sum:3497,0}},{key:sport,value:{mean:62,61764705882353,stdev:33,11449067255728,min:0,0,max:99,0,n:102,sum:6387,0}}	0.63967	0.17844	0.61764	12993	55	22	12	6	35	13	27	28	4	8	18	17	3_prime_UTR_variant
ACVR2B	chr3:38490280	G,A	rs62241768	9.866	0.0636267	150	120	1886	0.58246	1	0.7228	0.235	2.4681	0.35951	1	0.51147	0.10625	2.0888	0.49766	1	1.2089	0.59292	2.215	0.7604	1	0.83885	0.40064	1.5914	{key:GTS,value:{mean:28,951219512195124,stdev:7,046712499412424,min:11,0,max:41,0,n:41,sum:1187,0}},{key:sport,value:{mean:37,166666666666664,stdev:10,139307449503429,min:14,0,max:69,0,n:102,sum:3791,0}}	{key:GTS,value:{mean:79,29268292682927,stdev:20,485859373365766,min:8,0,max:99,0,n:41,sum:3251,0}},{key:sport,value:{mean:89,38235294117646,stdev:14,418155845775857,min:33,0,max:99,0,n:102,sum:9117,0}}	0.58909	0.62376	0.045022	76	11	6	91	35	0	0	7	4	42	49	0	0	3_prime_UTR_variant
ACVR2B	chr3:38490673	A,G	NA	5.578	0.00106157	45	2	1884	1	1	Infinity	0.010322	Infinity	0.48039	1	0	0	36.057	0.28512	1	3.0139	0.07527	17.324	0.26551	1	4.6297	0.078189	89.485	{key:GTS,value:{mean:26,5609756097561,stdev:6,821947295446084,min:14,0,max:44,0,n:41,sum:1089,0}},{key:sport,value:{mean:40,127450980392155,stdev:9,529800080847997,min:18,0,max:69,0,n:102,sum:4093,0}}	{key:GTS,value:{mean:69,2439024390244,stdev:16,64079689667341,min:37,0,max:99,0,n:41,sum:2839,0}},{key:sport,value:{mean:93,58823529411765,stdev:11,254936120737918,min:51,0,max:99,0,n:102,sum:9546,0}}	0.5	0.5	0.0016317	0	1	0	101	41	0	0	1	0	48	53	0	0	3_prime_UTR_variant
ACVR2B	chr3:38491020	G,A	rs1058945	2.996	0.579003	150	1092	1886	0.59949	1	1.1713	0.67729	2.0232	0.88796	1	0.94179	0.52096	1.7003	0.83172	1	0.96451	0.72472	1.2872	0.70925	1	0.93955	0.69518	1.273	{key:GTS,value:{mean:26,414634146341463,stdev:6,362909327505271,min:15,0,max:41,0,n:41,sum:1083,0}},{key:sport,value:{mean:39,14705882352941,stdev:9,279322425846308,min:17,0,max:66,0,n:102,sum:3993,0}}	{key:GTS,value:{mean:86,82926829268293,stdev:15,957110868496285,min:45,0,max:99,0,n:41,sum:3560,0}},{key:sport,value:{mean:97,79411764705883,stdev:3,9564745529473018,min:75,0,max:99,0,n:102,sum:9975,0}}	0.87712	0.088896	0.57259	11158	59	21	15	9	28	11	30	29	6	9	13	15	3_prime_UTR_variant
ACVR2B	chr3:38491473	C,A	NA	14.96	0.0132556	55	25	1886	0.19855	1	0.19835	0.0033305	3.8592	1	1	Infinity	0.023705	Infinity	0.27393	1	0.28058	0.0070657	1.584	0.50633	1	0.36682	0.0088912	2.2654	{key:GTS,value:{mean:29,75609756097561,stdev:5,621303068293309,min:17,0,max:41,0,n:41,sum:1220,0}},{key:sport,value:{mean:39,950980392156865,stdev:10,231992743811904,min:17,0,max:64,0,n:102,sum:4075,0}}	{key:GTS,value:{mean:80,85365853658537,stdev:14,1482757298303,min:42,0,max:99,0,n:41,sum:3315,0}},{key:sport,value:{mean:91,74509803921569,stdev:13,12062160360161,min:42,0,max:99,0,n:102,sum:9358,0}}	0.50617	0.5	0.017256	8	1	2	101	39	0	0	0	1	49	52	0	0	3_prime_UTR_variant
ACVR2B	chr3:38491647	A,G	NA	0.52	NA	NA	NA	NA	0.28671	1	0	0	15.677	NaN	NaN	NaN	NaN	NaN	NA	Na	NA	NA	NA	NA	Na	NA	NA	NA	{key:GTS,value:{mean:28,536585365853657,stdev:6,443365129645547,min:13,0,max:43,0,n:41,sum:1170,0}},{key:sport,value:{mean:39,588235294117645,stdev:8,684393192452042,min:21,0,max:64,0,n:102,sum:4038,0}}	{key:GTS,value:{mean:77,8780487804878,stdev:17,074006948162857,min:39,0,max:99,0,n:41,sum:3193,0}},{key:sport,value:{mean:93,74509803921569,stdev:10,613242075036668,min:51,0,max:99,0,n:102,sum:9562,0}}	0.5	0.5	NA	NA	0	1	102	40	0	0	0	0	49	53	0	0	3_prime_UTR_variant
ACVR2B	chr3:38491844	A,C	rs13072731	13.43	0.64316	150	1213	1886	0.89353	1	1.0654	0.60773	1.8546	0.47218	1	0.78378	0.42708	1.4318	0.88543	1	0.97861	0.73216	1.3146	0.39887	1	0.87794	0.64632	1.1979	{key:GTS,value:{mean:24,26829268292683,stdev:6,589068516439684,min:11,0,max:43,0,n:41,sum:995,0}},{key:sport,value:{mean:32,57843137254902,stdev:7,114520190385851,min:19,0,max:53,0,n:102,sum:3323,0}}	{key:GTS,value:{mean:84,2439024390244,stdev:19,1843184026915,min:33,0,max:99,0,n:41,sum:3454,0}},{key:sport,value:{mean:93,92156862745098,stdev:12,586708110893014,min:10,0,max:99,0,n:102,sum:9580,0}}	0.75693	0.07804	0.61786	12993	57	21	11	6	34	14	27	30	4	7	18	16	3_prime_UTR_variant
ACVR2B	chr3:38492144	C,T	NA	10.17	0.00212089	53	4	1886	1	1	Infinity	0.075303	Infinity	1	1	0.92418	0.011667	73.215	0.16478	1	2.7845	0.33304	10.297	0.10935	1	4.6525	0.41842	32.668	{key:GTS,value:{mean:24,195121951219512,stdev:6,462724307359306,min:13,0,max:38,0,n:41,sum:992,0}},{key:sport,value:{mean:32,26470588235294,stdev:6,980261344885768,min:14,0,max:48,0,n:102,sum:3291,0}}	{key:GTS,value:{mean:65,46341463414635,stdev:17,47346079752698,min:25,0,max:99,0,n:41,sum:2684,0}},{key:sport,value:{mean:83,20588235294117,stdev:15,924662236879906,min:39,0,max:99,0,n:102,sum:8487,0}}	0.5	0.50246	0.003543	1	2	0	100	41	0	0	1	1	48	52	0	0	3_prime_UTR_variant
ACVR2B	chr3:38492246	C,T	NA	9.182	0.00106045	46	2	1886	1	1	Infinity	0.010322	Infinity	0.48039	1	0	0	36.057	0.043931	1	23.927	0.56316	158.09	0.26529	1	4.6346	0.078272	89.579	{key:GTS,value:{mean:24,073170731707318,stdev:6,467141125466826,min:10,0,max:40,0,n:41,sum:987,0}},{key:sport,value:{mean:30,725490196078432,stdev:7,482210094414798,min:10,0,max:62,0,n:102,sum:3134,0}}	{key:GTS,value:{mean:65,3170731707317,stdev:16,988430818576887,min:27,0,max:99,0,n:41,sum:2678,0}},{key:sport,value:{mean:80,46078431372548,stdev:16,814834468658375,min:30,0,max:99,0,n:102,sum:8207,0}}	0.5	0.5	0.00020583	0	1	0	101	41	0	0	1	0	48	53	0	0	3_prime_UTR_variant
ACVR2B	chr3:38492444	A,G	NA	0.52	NA	NA	NA	NA	1	1	Infinity	0.010322	Infinity	1	1	Infinity	0.023705	Infinity	NA	Na	NA	NA	NA	NA	Na	NA	NA	NA	{key:GTS,value:{mean:22,4390243902439,stdev:7,112506266404903,min:11,0,max:40,0,n:41,sum:920,0}},{key:sport,value:{mean:29,725490196078432,stdev:8,545331098514394,min:15,0,max:62,0,n:102,sum:3032,0}}	{key:GTS,value:{mean:60,41463414634146,stdev:17,037942750192418,min:33,0,max:99,0,n:41,sum:2477,0}},{key:sport,value:{mean:76,8921568627451,stdev:16,67680487497949,min:35,0,max:99,0,n:102,sum:7843,0}}	0.5	0.5	NA	NA	1	0	101	41	0	0	0	1	49	52	0	0	3_prime_UTR_variant
ACVR2B	chr3:38493056	A,G	NA	19.06	NA	NA	NA	NA	0.28671	1	0	0	15.677	NaN	NaN	NaN	NaN	NaN	NA	Na	NA	NA	NA	NA	Na	NA	NA	NA	{key:GTS,value:{mean:23,4390243902439,stdev:6,889542377410623,min:8,0,max:48,0,n:41,sum:961,0}},{key:sport,value:{mean:33,529411764705884,stdev:10,336216437469488,min:17,0,max:68,0,n:102,sum:3420,0}}	{key:GTS,value:{mean:63,1219512195122,stdev:19,06240729295485,min:24,0,max:99,0,n:41,sum:2588,0}},{key:sport,value:{mean:83,43137254901961,stdev:15,55667047138702,min:48,0,max:99,0,n:102,sum:8510,0}}	0.5	0.5	NA	NA	0	1	102	40	0	0	0	0	49	53	0	0	3_prime_UTR_variant

## Sheet: sup-table-B
SNP	model	control	%	endurance high elite	%	OR	95% CI lower	95% CI upper	p-value adjusted
rs3764956	Codominant
rs3764957	G/G	158	43.3	10	58.8	1			0.9074
rs3764958	C/G	179	49	6	35.3	0.53	0.19	1.49
rs3764959	C/C	28	7.7	1	5.9	0.56	0.07	4.58
rs3764960	Dominant
rs3764961	G/G	158	43.3	10	58.8	1			0.4182
rs3764962	C/G-C/C	207	56.7	7	41.2	0.53	0.2	1.43
rs3764963	Recessive
rs3764964	G/G-C/G	337	92.3	16	94.1	1			1
rs3764965	C/C	28	7.7	1	5.9	0.75	0.1	5.88
rs3764966	Overdominant
rs3764967	G/G-C/C	186	51	11	64.7	1			0.5272
rs3764968	C/G	179	49	6	35.3	0.57	0.21	1.57
rs3764969		control	%	power high elite	%	OR	95% CI lower	95% CI upper	p-value adjusted
rs3764970	Codominant
rs3764971	G/G	158	43.3	8	47.1	1			0.6462
rs3764972	C/G	179	49	6	35.3	0.66	0.22	1.95
rs3764973	C/C	28	7.7	3	17.6	2.12	0.53	8.47
rs3764974	Dominant
rs3764975	G/G	158	43.3	8	47.1	1			1
rs3764976	C/G-C/C	207	56.7	9	52.9	0.86	0.32	2.28
rs3764977	Recessive
rs3764978	G/G-C/G	337	92.3	14	82.4	1			0.3866
rs3764979	C/C	28	7.7	3	17.6	2.58	0.7	9.51
rs3764980	Overdominant
rs3764981	G/G-C/C	186	51	11	64.7	1			0.5272
rs3764982	C/G	179	49	6	35.3	0.57	0.21	1.57
rs3764983		control	%	mix high elite	%	OR	95% CI lower	95% CI upper	p-value adjusted
rs3764984	Codominant
rs3764985	G/G	158	43.3	11	64.7	1			0.43364
rs3764986	C/G	179	49	5	29.4	0.4	0.14	1.18
rs3764987	C/C	28	7.7	1	5.9	0.51	0.06	4.13
rs3764988	Dominant
rs3764989	G/G	158	43.3	11	64.7	1			0.16538
rs3764990	C/G-C/C	207	56.7	6	35.3	0.42	0.15	1.15
rs3764991	Recessive
rs3764992	G/G-C/G	337	92.3	16	94.1	1			1
rs3764993	C/C	28	7.7	1	5.9	0.75	0.1	5.88
rs3764994	Overdominant
rs3764995	G/G-C/C	186	51	12	70.6	1			0.21496
rs3764996	C/G	179	49	5	29.4	0.43	0.15	1.25
rs3764997		control	%	endurance elite	%	OR	95% CI lower	95% CI upper	p-value adjusted
rs3764998	Codominant
rs3764999	G/G	158	43.3	27	56.2	1			0.41316
rs3765000	C/G	179	49	19	39.6	0.62	0.33	1.16
rs3765001	C/C	28	7.7	2	4.2	0.42	0.09	1.86
rs3765002	Dominant
rs3765003	G/G	158	43.3	27	56.2	1			0.18108
rs3765004	C/G-C/C	207	56.7	21	43.8	0.59	0.32	1.09
rs3765005	Recessive
rs3765006	G/G-C/G	337	92.3	46	95.8	1			0.69224
rs3765007	C/C	28	7.7	2	4.2	0.52	0.12	2.27
rs3765008	Overdominant
rs3765009	G/G-C/C	186	51	29	60.4	1			0.43134
rs3765010	C/G	179	49	19	39.6	0.68	0.37	1.26
rs3765011		control	%	power elite	%	OR	95% CI lower	95% CI upper	p-value adjusted
rs3765012	Codominant
rs3765013	G/G	158	43.3	22	52.4	1			0.07862
rs3765014	C/G	179	49	13	31	0.52	0.25	1.07
rs3765015	C/C	28	7.7	7	16.7	1.8	0.7	4.6
rs3765016	Dominant
rs3765017	G/G	158	43.3	22	52.4	1			0.52572
rs3765018	C/G-C/C	207	56.7	20	47.6	0.69	0.37	1.32
rs3765019	Recessive
rs3765020	G/G-C/G	337	92.3	35	83.3	1			0.1464
rs3765021	C/C	28	7.7	7	16.7	2.41	0.98	5.91
rs3765022	Overdominant
rs3765023	G/G-C/C	186	51	29	69	1			0.04824
rs3765024	C/G	179	49	13	31	0.47	0.23	0.92
rs3765025		control	%	mix elite	%	OR	95% CI lower	95% CI upper	p-value adjusted
rs3765026	Codominant
rs3765027	G/G	158	43.3	27	45	1			0.618
rs3765028	C/G	179	49	25	41.7	0.82	0.46	1.47
rs3765029	C/C	28	7.7	8	13.3	1.67	0.69	4.05
rs3765030	Dominant
rs3765031	G/G	158	43.3	27	45	1			1
rs3765032	C/G-C/C	207	56.7	33	55	0.93	0.54	1.62
rs3765033	Recessive
rs3765034	G/G-C/G	337	92.3	52	86.7	1			0.3382
rs3765035	C/C	28	7.7	8	13.3	1.85	0.8	4.28
rs3765036	Overdominant
rs3765037	G/G-C/C	186	51	35	58.3	1			0.5762
rs3765038	C/G	179	49	25	41.7	0.74	0.43	1.29
rs3765039		control	%	endurance subelite	%	OR	95% CI lower	95% CI upper	p-value adjusted
rs3765040	Codominant
rs3765041	G/G	158	43.3	11	30.6	1			0.45686
rs3765042	C/G	179	49	20	55.6	1.6	0.75	3.45
rs3765043	C/C	28	7.7	5	13.9	2.56	0.83	7.95
rs3765044	Dominant
rs3765045	G/G	158	43.3	11	30.6	1			0.26726
rs3765046	C/G-C/C	207	56.7	25	69.4	1.73	0.83	3.63
rs3765047	Recessive
rs3765048	G/G-C/G	337	92.3	31	86.1	1			0.45994
rs3765049	C/C	28	7.7	5	13.9	1.94	0.7	5.38
rs3765050	Overdominant
rs3765051	G/G-C/C	186	51	16	44.4	1			0.9108
rs3765052	C/G	179	49	20	55.6	1.3	0.65	2.59
rs3765053		control	%	power subelite	%	OR	95% CI lower	95% CI upper	p-value adjusted
rs3765054	Codominant
rs3765055	G/G	158	43.3	17	53.1	1			0.8022
rs3765056	C/G	179	49	14	43.8	0.73	0.35	1.52
rs3765057	C/C	28	7.7	1	3.1	0.33	0.04	2.59
rs3765058	Dominant
rs3765059	G/G	158	43.3	17	53.1	1			0.5688
rs3765060	C/G-C/C	207	56.7	15	46.9	0.67	0.33	1.39
rs3765061	Recessive
rs3765062	G/G-C/G	337	92.3	31	96.9	1			0.5852
rs3765063	C/C	28	7.7	1	3.1	0.39	0.05	2.95
rs3765064	Overdominant
rs3765065	G/G-C/C	186	51	18	56.2	1			1
rs3765066	C/G	179	49	14	43.8	0.81	0.39	1.67
rs3765067		control	%	mix subelite	%	OR	95% CI lower	95% CI upper	p-value adjusted
rs3765068	Codominant
rs3765069	G/G	158	43.3	24	39.3	1			0.11748
rs3765070	C/G	179	49	26	42.6	0.96	0.53	1.73
rs3765071	C/C	28	7.7	11	18	2.59	1.14	5.87
rs3765072	Dominant
rs3765073	G/G	158	43.3	24	39.3	1			1
rs3765074	C/G-C/C	207	56.7	37	60.7	1.18	0.68	2.05
rs3765075	Recessive
rs3765076	G/G-C/G	337	92.3	50	82	1			0.03496
rs3765077	C/C	28	7.7	11	18	2.65	1.24	5.65
rs3765078	Overdominant
rs3765079	G/G-C/C	186	51	35	57.4	1			0.70418
rs3765080	C/G	179	49	26	42.6	0.77	0.45	1.33
SNP		control	%	endurance high elite	%	OR	95% CI lower	95% CI upper	p-value adjusted
rs11333758	Codominant
rs11333759	T/T	211	57.8	12	70.6	1			0.9634
rs11333760	T/-	137	37.5	4	23.5	0.51	0.16	1.62
rs11333761	-/-	17	4.7	1	5.9	1.03	0.13	8.44
rs11333762	Dominant
rs11333763	T/T	211	57.8	12	70.6	1			0.5736
rs11333764	T/---/-	154	42.2	5	29.4	0.57	0.2	1.65
rs11333765	Recessive
rs11333766	T/T-T/-	348	95.3	16	94.1	1			1
rs11333767	-/-	17	4.7	1	5.9	1.28	0.16	10.22
rs11333768	Overdominant
rs11333769	T/T--/-	228	62.5	13	76.5	1			0.4538
rs11333770	T/-	137	37.5	4	23.5	0.51	0.16	1.6
rs11333771		control	%	power high elite	%	OR	95% CI lower	95% CI upper	p-value adjusted
rs11333772	Codominant
rs11333773	T/T	211	57.8	9	52.9	1			0.3159
rs11333774	T/-	137	37.5	5	29.4	0.86	0.28	2.61
rs11333775	-/-	17	4.7	3	17.6	4.14	1.02	16.73
rs11333776	Dominant
rs11333777	T/T	211	57.8	9	52.9	1			1
rs11333778	T/---/-	154	42.2	8	47.1	1.22	0.46	3.23
rs11333779	Recessive
rs11333780	T/T-T/-	348	95.3	14	82.4	1			0.11454
rs11333781	-/-	17	4.7	3	17.6	4.39	1.15	16.73
rs11333782	Overdominant
rs11333783	T/T--/-	228	62.5	12	70.6	1			0.98232
rs11333784	T/-	137	37.5	5	29.4	0.69	0.24	2.01
rs11333785		control	%	mix high elite	%	OR	95% CI lower	95% CI upper	p-value adjusted
rs11333786	Codominant
rs11333787	T/T	211	57.8	4	23.5	1			0.0020584
rs11333788	T/-	137	37.5	8	47.1	3.08	0.91	10.43
rs11333789	-/-	17	4.7	5	29.4	15.51	3.81	63.2
rs11333790	Dominant
rs11333791	T/T	211	57.8	4	23.5	1			0.009847
rs11333792	T/---/-	154	42.2	13	76.5	4.45	1.42	13.92
rs11333793	Recessive
rs11333794	T/T-T/-	348	95.3	12	70.6	1			0.0027478
rs11333795	-/-	17	4.7	5	29.4	8.53	2.7	26.97
rs11333796	Overdominant
rs11333797	T/T--/-	228	62.5	9	52.9	1			0.868659
rs11333798	T/-	137	37.5	8	47.1	1.48	0.56	3.92
rs11333799		control	%	endurance elite	%	OR	95% CI lower	95% CI upper	p-value adjusted
rs11333800	Codominant
rs11333801	T/T	211	57.8	29	60.4	1			0.805
rs11333802	T/-	137	37.5	19	39.6	1.01	0.54	1.87
rs11333803	-/-	17	4.7	0	0	0	0
rs11333804	Dominant
rs11333805	T/T	211	57.8	29	60.4	1			1
rs11333806	T/---/-	154	42.2	19	39.6	0.9	0.49	1.66
rs11333807	Recessive
rs11333808	T/T-T/-	348	95.3	48	100	1			0.479
rs11333809	-/-	17	4.7	0	0	0	0
rs11333810	Overdominant
rs11333811	T/T--/-	228	62.5	29	60.4	1			1
rs11333812	T/-	137	37.5	19	39.6	1.09	0.59	2.02
rs11333813		control	%	power elite	%	OR	95% CI lower	95% CI upper	p-value adjusted
rs11333814	Codominant
rs11333815	T/T	211	57.8	22	52.4	1			0.474
rs11333816	T/-	137	37.5	20	47.6	1.4	0.74	2.66
rs11333817	-/-	17	4.7	0	0	0	0
rs11333818	Dominant
rs11333819	T/T	211	57.8	22	52.4	1			1
rs11333820	T/---/-	154	42.2	20	47.6	1.25	0.66	2.36
rs11333821	Recessive
rs11333822	T/T-T/-	348	95.3	42	100	1			0.4742
rs11333823	-/-	17	4.7	0	0	0	0
rs11333824	Overdominant
rs11333825	T/T--/-	228	62.5	22	52.4	1			0.4162
rs11333826	T/-	137	37.5	20	47.6	1.51	0.8	2.87
rs11333827		control	%	mix elite	%	OR	95% CI lower	95% CI upper	p-value adjusted
rs11333828	Codominant
rs11333829	T/T	211	57.8	35	58.3	1			1
rs11333830	T/-	137	37.5	21	35	0.92	0.52	1.65
rs11333831	-/-	17	4.7	4	6.7	1.42	0.45	4.46
rs11333832	Dominant
rs11333833	T/T	211	57.8	35	58.3	1			1
rs11333834	T/---/-	154	42.2	25	41.7	0.98	0.56	1.7
rs11333835	Recessive
rs11333836	T/T-T/-	348	95.3	56	93.3	1			1
rs11333837	-/-	17	4.7	4	6.7	1.46	0.47	4.5
rs11333838	Overdominant
rs11333839	T/T--/-	228	62.5	39	65	1			1
rs11333840	T/-	137	37.5	21	35	0.9	0.51	1.59
rs11333841		control	%	endurance subelite	%	OR	95% CI lower	95% CI upper	p-value adjusted
rs11333842	Codominant
rs11333843	T/T	211	57.8	22	61.1	1			1
rs11333844	T/-	137	37.5	11	30.6	0.77	0.36	1.64
rs11333845	-/-	17	4.7	3	8.3	1.69	0.46	6.23
rs11333846	Dominant
rs11333847	T/T	211	57.8	22	61.1	1			1
rs11333848	T/---/-	154	42.2	14	38.9	0.87	0.43	1.76
rs11333849	Recessive
rs11333850	T/T-T/-	348	95.3	33	91.7	1			0.7424
rs11333851	-/-	17	4.7	3	8.3	1.86	0.52	6.68
rs11333852	Overdominant
rs11333853	T/T--/-	228	62.5	25	69.4	1			0.8038
rs11333854	T/-	137	37.5	11	30.6	0.73	0.35	1.53
rs11333855		control	%	power subelite	%	OR	95% CI lower	95% CI upper	p-value adjusted
rs11333856	Codominant
rs11333857	T/T	211	57.8	22	68.8	1			0.691
rs11333858	T/-	137	37.5	8	25	0.56	0.24	1.29
rs11333859	-/-	17	4.7	2	6.2	1.13	0.24	5.21
rs11333860	Dominant
rs11333861	T/T	211	57.8	22	68.8	1			0.4426
rs11333862	T/---/-	154	42.2	10	31.2	0.62	0.29	1.35
rs11333863	Recessive
rs11333864	T/T-T/-	348	95.3	30	93.8	1			1
rs11333865	-/-	17	4.7	2	6.2	1.36	0.3	6.19
rs11333866	Overdominant
rs11333867	T/T--/-	228	62.5	24	75	1			0.2942
rs11333868	T/-	137	37.5	8	25	0.55	0.24	1.27
rs11333869		control	%	mix subelite	%	OR	95% CI lower	95% CI upper	p-value adjusted
rs11333870	Codominant
rs11333871	T/T	211	57.8	41	67.2	1			0.6626
rs11333872	T/-	137	37.5	17	27.9	0.64	0.35	1.17
rs11333873	-/-	17	4.7	3	4.9	0.91	0.25	3.24
rs11333874	Dominant
rs11333875	T/T	211	57.8	41	67.2	1			0.3242
rs11333876	T/---/-	154	42.2	20	32.8	0.67	0.38	1.19
rs11333877	Recessive
rs11333878	T/T-T/-	348	95.3	58	95.1	1			1
rs11333879	-/-	17	4.7	3	4.9	1.06	0.3	3.73
rs11333880	Overdominant
rs11333881	T/T--/-	228	62.5	44	72.1	1			0.2784

## Sheet: rs11333758
SNP: rs11333758
	control	%	sport	%	OR	95% CI lower	95% CI upper	p-value
Codominant
T/T	211	57.8	196	59.4	1			0.4679
T/-	137	37.5	113	34.2	0.89	0.65	1.22
-/-	17	4.7	21	6.4	1.33	0.68	2.59
Dominant
T/T	211	57.8	196	59.4	1			0.6717
T/---/-	154	42.2	134	40.6	0.94	0.69	1.27
Recessive
T/T-T/-	348	95.3	309	93.6	1			0.3235
-/-	17	4.7	21	6.4	1.39	0.72	2.69
Overdominant
T/T--/-	228	62.5	217	65.8	1			0.3663
T/-	137	37.5	113	34.2	0.87	0.64	1.18
	control	%	endurance	%	OR	95% CI lower	95% CI upper	p-value
Codominant
T/T	211	57.8	63	62.4	1			0.7066
T/-	137	37.5	34	33.7	0.83	0.52	1.33
-/-	17	4.7	4	4	0.79	0.26	2.43
Dominant
T/T	211	57.8	63	62.4	1			0.4074
T/---/-	154	42.2	38	37.6	0.83	0.53	1.3
Recessive
T/T-T/-	348	95.3	97	96	1			0.7616
-/-	17	4.7	4	4	0.84	0.28	2.57
Overdominant
T/T--/-	228	62.5	67	66.3	1			0.473
T/-	137	37.5	34	33.7	0.84	0.53	1.34
	control	%	power	%	OR	95% CI lower	95% CI upper	p-value
odominant
T/T	211	57.8	53	58.2	1			0.934
T/-	137	37.5	33	36.3	0.96	0.59	1.56
-/-	17	4.7	5	5.5	1.17	0.41	3.32
Dominant
T/T	211	57.8	53	58.2	1			0.9402
T/---/-	154	42.2	38	41.8	0.98	0.62	1.56
Recessive
T/T-T/-	348	95.3	86	94.5	1			0.7428
-/-	17	4.7	5	5.5	1.19	0.43	3.32
Overdominant
T/T--/-	228	62.5	58	63.7	1			0.8223
T/-	137	37.5	33	36.3	0.95	0.59	1.53
	control	%	mix	%	OR	95% CI lower	95% CI upper	p-value
Codominant
T/T	211	57.8	80	58	1			0.21197
T/-	137	37.5	46	33.3	0.89	0.58	1.35
-/-	17	4.7	12	8.7	1.86	0.85	4.07
Dominant
T/T	211	57.8	80	58	1			0.97368
T/---/-	154	42.2	58	42	0.99	0.67	1.48
Recessive
T/T-T/-	348	95.3	126	91.3	1			0.09533
-/-	17	4.7	12	8.7	1.95	0.91	4.2
Overdominant
T/T--/-	228	62.5	92	66.7	1			0.3803
T/-	137	37.5	46	33.3	0.83	0.55	1.26
	control	%	all high elite	%	OR	95% CI lower	95% CI upper	p-value
Codominant
T/T	211	57.8	25	49	1			0.008484
T/-	137	37.5	17	33.3	1.05	0.55	2.01
-/-	17	4.7	9	17.6	4.47	1.8	11.08
Dominant
T/T	211	57.8	25	49	1			0.237374
T/---/-	154	42.2	26	51	1.42	0.79	2.56
Recessive
T/T-T/-	348	95.3	42	82.4	1			0.002033
-/-	17	4.7	9	17.6	4.39	1.84	10.46
Overdominant
T/T--/-	228	62.5	34	66.7	1			0.558055
T/-	137	37.5	17	33.3	0.83	0.45	1.55
	control	%	all elite	%	OR	95% CI lower	95% CI upper	p-value
Codominant
T/T	211	57.8	86	57.3	1			0.5234
T/-	137	37.5	60	40	1.07	0.72	1.59
-/-	17	4.7	4	2.7	0.58	0.19	1.77
Dominant
T/T	211	57.8	86	57.3	1			0.9211
T/---/-	154	42.2	64	42.7	1.02	0.69	1.5
Recessive
T/T-T/-	348	95.3	146	97.3	1			0.28
-/-	17	4.7	4	2.7	0.56	0.19	1.7
Overdominant
T/T--/-	228	62.5	90	60	1			0.6015
T/-	137	37.5	60	40	1.11	0.75	1.64
	control	%	all subelite	%	OR	95% CI lower	95% CI upper	p-value
Codominant
T/T	211	57.8	85	65.9	1			0.12898
T/-	137	37.5	36	27.9	0.65	0.42	1.02
-/-	17	4.7	8	6.2	1.17	0.49	2.81
Dominant
T/T	211	57.8	85	65.9	1			0.10507
T/---/-	154	42.2	44	34.1	0.71	0.47	1.08
Recessive
T/T-T/-	348	95.3	121	93.8	1			0.50054
-/-	17	4.7	8	6.2	1.35	0.57	3.22
Overdominant
T/T--/-	228	62.5	93	72.1	1			0.04611
T/-	137	37.5	36	27.9	0.64	0.42	1
	control	%	endurance high elite	%	OR	95% CI lower	95% CI upper	p-value
Codominant
T/T	211	57.8	12	70.6	1			0.4817
T/-	137	37.5	4	23.5	0.51	0.16	1.62
-/-	17	4.7	1	5.9	1.03	0.13	8.44
Dominant
T/T	211	57.8	12	70.6	1			0.2868
T/---/-	154	42.2	5	29.4	0.57	0.2	1.65
Recessive
T/T-T/-	348	95.3	16	94.1	1			0.8219
-/-	17	4.7	1	5.9	1.28	0.16	10.22
Overdominant
T/T--/-	228	62.5	13	76.5	1			0.2269
T/-	137	37.5	4	23.5	0.51	0.16	1.6
	control	%	power high elite	%	OR	95% CI lower	95% CI upper	p-value
Codominant
T/T	211	57.8	9	52.9	1			0.15795
T/-	137	37.5	5	29.4	0.86	0.28	2.61
-/-	17	4.7	3	17.6	4.14	1.02	16.73
Dominant
T/T	211	57.8	9	52.9	1			0.69256
T/---/-	154	42.2	8	47.1	1.22	0.46	3.23
Recessive
T/T-T/-	348	95.3	14	82.4	1			0.05727
-/-	17	4.7	3	17.6	4.39	1.15	16.73
Overdominant
T/T--/-	228	62.5	12	70.6	1			0.49116
T/-	137	37.5	5	29.4	0.69	0.24	2.01
	control	%	mix high elite	%	OR	95% CI lower	95% CI upper	p-value
Codominant
T/T	211	57.8	4	23.5	1			0.0010292
T/-	137	37.5	8	47.1	3.08	0.91	10.43
-/-	17	4.7	5	29.4	15.51	3.81	63.2
Dominant
T/T	211	57.8	4	23.5	1			0.0049235
T/---/-	154	42.2	13	76.5	4.45	1.42	13.92
Recessive
T/T-T/-	348	95.3	12	70.6	1			0.0013739
-/-	17	4.7	5	29.4	8.53	2.7	26.97
Overdominant
T/T--/-	228	62.5	9	52.9	1			0.434329
T/-	137	37.5	8	47.1	1.48	0.56	3.92
	control	%	endurance elite	%	OR	95% CI lower	95% CI upper	p-value
Codominant
T/T	211	57.8	29	60.4	1			0.4025
T/-	137	37.5	19	39.6	1.01	0.54	1.87
-/-	17	4.7	0	0	0	0
Dominant
T/T	211	57.8	29	60.4	1			0.73
T/---/-	154	42.2	19	39.6	0.9	0.49	1.66
Recessive
T/T-T/-	348	95.3	48	100	1			0.2395
-/-	17	4.7	0	0	0	0
Overdominant
T/T--/-	228	62.5	29	60.4	1			0.7837
T/-	137	37.5	19	39.6	1.09	0.59	2.02
	control	%	power elite	%	OR	95% CI lower	95% CI upper	p-value
Codominant
T/T	211	57.8	22	52.4	1			0.237
T/-	137	37.5	20	47.6	1.4	0.74	2.66
-/-	17	4.7	0	0	0	0
Dominant
T/T	211	57.8	22	52.4	1			0.5023
T/---/-	154	42.2	20	47.6	1.25	0.66	2.36
Recessive
T/T-T/-	348	95.3	42	100	1			0.2371
-/-	17	4.7	0	0	0	0
Overdominant
T/T--/-	228	62.5	22	52.4	1			0.2081
T/-	137	37.5	20	47.6	1.51	0.8	2.87
	control	%	mix elite	%	OR	95% CI lower	95% CI upper	p-value
Codominant
T/T	211	57.8	35	58.3	1			0.787
T/-	137	37.5	21	35	0.92	0.52	1.65
-/-	17	4.7	4	6.7	1.42	0.45	4.46
Dominant
T/T	211	57.8	35	58.3	1			0.9391
T/---/-	154	42.2	25	41.7	0.98	0.56	1.7
Recessive
T/T-T/-	348	95.3	56	93.3	1			0.5229
-/-	17	4.7	4	6.7	1.46	0.47	4.5
Overdominant
T/T--/-	228	62.5	39	65	1			0.7056
T/-	137	37.5	21	35	0.9	0.51	1.59
	control	%	endurance subelite	%	OR	95% CI lower	95% CI upper	p-value
Codominant
T/T	211	57.8	22	61.1	1			0.5299
T/-	137	37.5	11	30.6	0.77	0.36	1.64
-/-	17	4.7	3	8.3	1.69	0.46	6.23
Dominant
T/T	211	57.8	22	61.1	1			0.7006
T/---/-	154	42.2	14	38.9	0.87	0.43	1.76
Recessive
T/T-T/-	348	95.3	33	91.7	1			0.3712
-/-	17	4.7	3	8.3	1.86	0.52	6.68
Overdominant
T/T--/-	228	62.5	25	69.4	1			0.4019
T/-	137	37.5	11	30.6	0.73	0.35	1.53
	control	%	power subelite	%	OR	95% CI lower	95% CI upper	p-value
Codominant
T/T	211	57.8	22	68.8	1			0.3455
T/-	137	37.5	8	25	0.56	0.24	1.29
-/-	17	4.7	2	6.2	1.13	0.24	5.21
Dominant
T/T	211	57.8	22	68.8	1			0.2213
T/---/-	154	42.2	10	31.2	0.62	0.29	1.35
Recessive
T/T-T/-	348	95.3	30	93.8	1			0.6974
-/-	17	4.7	2	6.2	1.36	0.3	6.19
Overdominant
T/T--/-	228	62.5	24	75	1			0.1471
T/-	137	37.5	8	25	0.55	0.24	1.27
	control	%	mix subelite	%	OR	95% CI lower	95% CI upper	p-value
Codominant
T/T	211	57.8	41	67.2	1			0.3313
T/-	137	37.5	17	27.9	0.64	0.35	1.17
-/-	17	4.7	3	4.9	0.91	0.25	3.24
Dominant
T/T	211	57.8	41	67.2	1			0.1621
T/---/-	154	42.2	20	32.8	0.67	0.38	1.19
Recessive
T/T-T/-	348	95.3	58	95.1	1			0.9295
-/-	17	4.7	3	4.9	1.06	0.3	3.73
Overdominant
T/T--/-	228	62.5	44	72.1	1			0.1392

## Sheet: sup-table-C
w test for SNP interaction
	W test p-value
sport vs control	0.132562
endurance vs control	0.372695
power vs control	0.210177
mix vs control	0.165767
all high elite vs control	0.00931849
all elite vs control	0.177375
all subelite vs control	0.153001
endurance high elite vs control	0.538596
power high elite vs control	0.0522235
mix high elite vs control	0.00575922
endurance elite vs control	0.613953
power elite vs control	0.175722
mix elite vs control	0.490516
endurance subelite vs control	0.0628366
power subelite vs control	0.641302
mix subelite vs control	0.166662
